# Supplementary material for: Swarm Intelligence-Enhanced Detection of Non-Small-Cell Lung Cancer Using Tumor-Educated Platelets
Source: Cancer Cell. 2017 Aug 14;32(2):238–252.e9. doi: 10.1016/j.ccell.2017.07.004 (PMC6381325; doi:10.1016/j.ccell.2017.07.004)
Supplement: Table S1. Patient Characteristics, Related to Figures 1 and S1 [file mmc2.xlsx]

## Sheet: Table S1
Table S1, related to Figure 1 and Figure S1. Patient characteristics.
Index	Sample name	Patient group	Classification group	Hospital	Storage time	Age	Gender	Smoking	Metastasis	Treatment	Matched cohort	Full cohort		Legend
1	Vumc-HD-161	Healthy Control	Non-cancer	VUMC	<12h	68	F	N	NA	NA	evaluation	evaluation		Hospital
2	Vumc-HD-83	Healthy Control	Non-cancer	VUMC	<12h	65	F	N	NA	NA	evaluation	evaluation		VUMC	VU University Medical Center, Amsterdam, The Netherlands
3	Vumc-HD-257	Healthy Control	Non-cancer	VUMC	<12h	65	M	N	NA	NA	evaluation	evaluation		NKI	Netherlands Cancer Institute, Amsterdam, The Netherlands
4	Vumc-HD-283	Healthy Control	Non-cancer	VUMC	<12h	56	F	N	NA	NA	evaluation	training		UMCU	Utrecht Medical Center, Utrecht, The Netherlands
5	Vumc-HD-53-1	Healthy Control	Non-cancer	VUMC	<12h	54	F	N	NA	NA	evaluation	training		AMC	Academical Medical Center, Amsterdam, The Netherlands
6	Vumc-HD-159	Healthy Control	Non-cancer	VUMC	<12h	62	M	N	NA	NA	evaluation	training		UMEA	University Hospital of Umea, Umea, Sweden, The Netherlands
7	Vumc-HD-173	Healthy Control	Non-cancer	VUMC	<12h	51	M	N	NA	NA	evaluation	evaluation		HGTP	Hospital Germans Trias i Pujol, Barcelona, Spain
8	Vumc-HD-188	Healthy Control	Non-cancer	VUMC	<12h	60	F	N	NA	NA	evaluation	training		PISA	University Hospital of Pisa, Pisa, Italy
9	Vumc-HD-108	Healthy Control	Non-cancer	VUMC	<12h	56	F	N	NA	NA	evaluation	training		MGH	Massachusetts General Hospital, Boston, USA
10	Vumc-HD-82	Healthy Control	Non-cancer	VUMC	<12h	59	M	F	NA	NA	evaluation	evaluation
11	Vumc-HD-180	Healthy Control	Non-cancer	VUMC	<12h	63	F	F	NA	NA	evaluation	training		Gender
12	Vumc-HD-250	Healthy Control	Non-cancer	VUMC	<12h	55	M	N	NA	NA	evaluation	evaluation		M	Male
13	Vumc-HD-103	Healthy Control	Non-cancer	VUMC	<12h	54	F	N	NA	NA	evaluation	evaluation		F	Female
14	Vumc-HD-50-1	Healthy Control	Non-cancer	VUMC	<12h	62	F	N	NA	NA	evaluation	evaluation
15	Vumc-HD-3-1	Healthy Control	Non-cancer	VUMC	<12h	53	F	N	NA	NA	evaluation	training		Smoking
16	Vumc-P-HD-001-024	Healthy Control	Non-cancer	VUMC	<12h	71	M	NA	NA	NA	evaluation	training		Y	Current
17	Vumc-HD-142	Healthy Control	Non-cancer	VUMC	<12h	48	F	N	NA	NA	validation	evaluation		N	Never
18	Vumc-HD-144	Healthy Control	Non-cancer	VUMC	<12h	55	F	N	NA	NA	validation	training		F	Former
19	Vumc-HD-74	Healthy Control	Non-cancer	VUMC	<12h	60	F	N	NA	NA	validation	training
20	Vumc-HD-106	Healthy Control	Non-cancer	VUMC	<12h	56	M	N	NA	NA	validation	training		Metastasis
21	Vumc-HD-111	Healthy Control	Non-cancer	VUMC	<12h	58	M	N	NA	NA	validation	evaluation		Y	Yes
22	Vumc-HD-140	Healthy Control	Non-cancer	VUMC	<12h	54	M	F	NA	NA	validation	evaluation		N	No
23	Vumc-HD-20-1	Healthy Control	Non-cancer	VUMC	<12h	46	F	N	NA	NA	validation	training
24	Vumc-HD-2-1	Healthy Control	Non-cancer	VUMC	<12h	53	F	N	NA	NA	validation	evaluation		NA	Not applicable
25	Vumc-HD-22-1	Healthy Control	Non-cancer	VUMC	<12h	52	F	N	NA	NA	validation	evaluation
26	Vumc-HD-49-1	Healthy Control	Non-cancer	VUMC	<12h	54	F	N	NA	NA	validation	evaluation
27	Vumc-HD-5	Healthy Control	Non-cancer	VUMC	<12h	64	F	Y	NA	NA	validation	training
28	Vumc-HD-76	Healthy Control	Non-cancer	VUMC	<12h	46	M	N	NA	NA	validation	training
29	Vumc-HD-77	Healthy Control	Non-cancer	VUMC	<12h	63	M	N	NA	NA	validation	training
30	Vumc-HD-79	Healthy Control	Non-cancer	VUMC	<12h	47	M	N	NA	NA	validation	training
31	Vumc-HD-52	Healthy Control	Non-cancer	VUMC	<12h	76	F	N	NA	NA	validation	training
32	Vumc-HD-1	Healthy Control	Non-cancer	VUMC	<12h	53	M	N	NA	NA	validation	evaluation
33	Vumc-HD-218	Healthy Control	Non-cancer	VUMC	<12h	54	F	Y	NA	NA	validation	evaluation
34	Vumc-HD-252	Healthy Control	Non-cancer	VUMC	<12h	56	M	N	NA	NA	validation	training
35	Vumc-HD-255	Healthy Control	Non-cancer	VUMC	<12h	56	M	N	NA	NA	validation	training
36	Vumc-HD-262	Healthy Control	Non-cancer	VUMC	<12h	55	F	N	NA	NA	validation	training
37	Vumc-HD-198	Healthy Control	Non-cancer	VUMC	<12h	55	F	N	NA	NA	validation	training
38	Vumc-HD-282	Healthy Control	Non-cancer	VUMC	<12h	53	M	N	NA	NA	validation	evaluation
39	Vumc-HD-272	Healthy Control	Non-cancer	VUMC	<12h	55	F	Y	NA	NA	validation	evaluation
40	Vumc-HD-220	Healthy Control	Non-cancer	VUMC	<12h	59	M	N	NA	NA	validation	training
41	Vumc-HD-264	Healthy Control	Non-cancer	VUMC	<12h	56	F	N	NA	NA	validation	training
42	Vumc-HD-266	Healthy Control	Non-cancer	VUMC	<12h	86	M	N	NA	NA	validation	evaluation
43	Vumc-HD-189	Healthy Control	Non-cancer	VUMC	<12h	69	F	N	NA	NA	validation	evaluation
44	Vumc-HD-175	Healthy Control	Non-cancer	VUMC	<12h	54	M	N	NA	NA	validation	training
45	Vumc-HD-263	Healthy Control	Non-cancer	VUMC	<12h	56	F	N	NA	NA	validation	training
46	Vumc-HD-256	Healthy Control	Non-cancer	VUMC	<12h	60	M	N	NA	NA	validation	training
47	Vumc-HD-199	Healthy Control	Non-cancer	VUMC	<12h	62	F	N	NA	NA	validation	training
48	Vumc-HD-98	Healthy Control	Non-cancer	VUMC	<12h	50	F	N	NA	NA	training	training
49	Vumc-HD-102	Healthy Control	Non-cancer	VUMC	<12h	51	M	Y	NA	NA	training	evaluation
50	Vumc-HD-88	Healthy Control	Non-cancer	VUMC	<12h	50	F	N	NA	NA	training	evaluation
51	Vumc-HD-56	Healthy Control	Non-cancer	VUMC	<12h	47	F	N	NA	NA	training	training
52	Vumc-HD-78	Healthy Control	Non-cancer	VUMC	<12h	51	M	N	NA	NA	training	evaluation
53	Vumc-HD-63	Healthy Control	Non-cancer	VUMC	<12h	49	F	N	NA	NA	training	evaluation
54	Vumc-HD-127	Healthy Control	Non-cancer	VUMC	<12h	52	F	N	NA	NA	training	evaluation
55	Vumc-HD-130	Healthy Control	Non-cancer	VUMC	<12h	57	F	N	NA	NA	training	training
56	UMCU-Healthy Control-1-0197	Healthy Control	Non-cancer	UMCU	<12h	54	F	Y	NA	NA	NA	validation
57	UMCU-Healthy Control-1-0198	Healthy Control	Non-cancer	UMCU	<12h	53	M	N	NA	NA	NA	validation
58	UMCU-Healthy Control-1-0199	Healthy Control	Non-cancer	UMCU	<12h	56	M	F	NA	NA	NA	validation
59	UMCU-Healthy Control-1-0200	Healthy Control	Non-cancer	UMCU	<12h	48	M	N	NA	NA	NA	validation
60	UMCU-Healthy Control-1-0201	Healthy Control	Non-cancer	UMCU	<12h	53	M	N	NA	NA	NA	validation
61	UMCU-Healthy Control-1-0202	Healthy Control	Non-cancer	UMCU	<12h	41	M	F	NA	NA	NA	validation
62	UMCU-Healthy Control-1-0203	Healthy Control	Non-cancer	UMCU	<12h	43	M	N	NA	NA	NA	validation
63	UMCU-Healthy Control-1-0204	Healthy Control	Non-cancer	UMCU	<12h	41	M	N	NA	NA	NA	validation
64	UMCU-Healthy Control-1-0205	Healthy Control	Non-cancer	UMCU	<12h	40	F	N	NA	NA	NA	validation
65	UMCU-Healthy Control-1-0206	Healthy Control	Non-cancer	UMCU	<12h	47	M	N	NA	NA	NA	validation
66	UMCU-Healthy Control-1-0207	Healthy Control	Non-cancer	UMCU	<12h	48	M	N	NA	NA	NA	validation
67	UMCU-Healthy Control-1-0208	Healthy Control	Non-cancer	UMCU	<12h	53	M	N	NA	NA	NA	validation
68	UMCU-Healthy Control-1-0209	Healthy Control	Non-cancer	UMCU	<12h	53	M	F	NA	NA	NA	validation
69	UMCU-Healthy Control-1-0211	Healthy Control	Non-cancer	UMCU	<12h	57	M	F	NA	NA	NA	validation
70	UMCU-Healthy Control-1-0212	Healthy Control	Non-cancer	UMCU	<12h	51	F	N	NA	NA	NA	validation
71	Vumc-HD-101	Healthy Control	Non-cancer	VUMC	<12h	35	F	N	NA	NA	NA	validation
72	Vumc-HD-143	Healthy Control	Non-cancer	VUMC	<12h	38	F	N	NA	NA	NA	validation
73	Vumc-HD-145	Healthy Control	Non-cancer	VUMC	<12h	38	F	N	NA	NA	NA	validation
74	Vumc-HD-149	Healthy Control	Non-cancer	VUMC	<12h	39	F	F	NA	NA	NA	validation
75	Vumc-HD-151	Healthy Control	Non-cancer	VUMC	<12h	42	F	N	NA	NA	NA	validation
76	Vumc-HD-155	Healthy Control	Non-cancer	VUMC	<12h	42	F	N	NA	NA	NA	validation
77	Vumc-HD-156	Healthy Control	Non-cancer	VUMC	<12h	42	F	N	NA	NA	NA	validation
78	Vumc-HD-60	Healthy Control	Non-cancer	VUMC	<12h	44	F	N	NA	NA	NA	validation
79	Vumc-HD-73	Healthy Control	Non-cancer	VUMC	<12h	40	F	N	NA	NA	NA	validation
80	Vumc-HD-80	Healthy Control	Non-cancer	VUMC	<12h	39	F	N	NA	NA	NA	validation
81	Vumc-HD-84	Healthy Control	Non-cancer	VUMC	<12h	37	F	N	NA	NA	NA	validation
82	Vumc-HD-86	Healthy Control	Non-cancer	VUMC	<12h	45	F	Y	NA	NA	NA	validation
83	Vumc-HD-87	Healthy Control	Non-cancer	VUMC	<12h	40	F	Y	NA	NA	NA	validation
84	Vumc-HD-89	Healthy Control	Non-cancer	VUMC	<12h	45	F	N	NA	NA	NA	validation
85	Vumc-HD-91	Healthy Control	Non-cancer	VUMC	<12h	59	F	N	NA	NA	NA	validation
86	Vumc-HD-92	Healthy Control	Non-cancer	VUMC	<12h	36	F	N	NA	NA	NA	validation
87	AMC-HD-001	Healthy Control	Non-cancer	AMC	>12h	23	M	N	NA	NA	NA	validation
88	AMC-HD-002	Healthy Control	Non-cancer	AMC	>12h	20	F	Y	NA	NA	NA	validation
89	AMC-HD-003	Healthy Control	Non-cancer	AMC	>12h	21	F	N	NA	NA	NA	validation
90	AMC-HD-004	Healthy Control	Non-cancer	AMC	>12h	21	F	N	NA	NA	NA	validation
91	AMC-HD-005	Healthy Control	Non-cancer	AMC	>12h	21	F	N	NA	NA	NA	validation
92	AMC-HD-006	Healthy Control	Non-cancer	AMC	>12h	22	F	N	NA	NA	NA	validation
93	AMC-HD-007	Healthy Control	Non-cancer	AMC	>12h	30	F	Y	NA	NA	NA	validation
94	AMC-HD-008	Healthy Control	Non-cancer	AMC	>12h	24	M	N	NA	NA	NA	validation
95	AMC-HD-010	Healthy Control	Non-cancer	AMC	>12h	42	F	N	NA	NA	NA	validation
96	Vumc-HD-100	Healthy Control	Non-cancer	VUMC	<12h	33	F	N	NA	NA	NA	validation
97	Vumc-HD-104	Healthy Control	Non-cancer	VUMC	<12h	34	M	N	NA	NA	NA	validation
98	Vumc-HD-105	Healthy Control	Non-cancer	VUMC	<12h	35	M	N	NA	NA	NA	validation
99	Vumc-HD-107	Healthy Control	Non-cancer	VUMC	<12h	24	F	Y	NA	NA	NA	validation
100	Vumc-HD-109	Healthy Control	Non-cancer	VUMC	<12h	26	M	N	NA	NA	NA	validation
101	Vumc-HD-110	Healthy Control	Non-cancer	VUMC	<12h	23	F	N	NA	NA	NA	validation
102	Vumc-HD-11-1	Healthy Control	Non-cancer	VUMC	<12h	27	F	N	NA	NA	NA	validation
103	Vumc-HD-112	Healthy Control	Non-cancer	VUMC	<12h	21	F	N	NA	NA	NA	validation
104	Vumc-HD-113	Healthy Control	Non-cancer	VUMC	<12h	22	F	N	NA	NA	NA	validation
105	Vumc-HD-114	Healthy Control	Non-cancer	VUMC	<12h	21	M	N	NA	NA	NA	validation
106	Vumc-HD-115	Healthy Control	Non-cancer	VUMC	<12h	29	F	N	NA	NA	NA	validation
107	Vumc-HD-116	Healthy Control	Non-cancer	VUMC	<12h	32	F	N	NA	NA	NA	validation
108	Vumc-HD-117	Healthy Control	Non-cancer	VUMC	<12h	35	M	N	NA	NA	NA	validation
109	Vumc-HD-118	Healthy Control	Non-cancer	VUMC	<12h	29	M	N	NA	NA	NA	validation
110	Vumc-HD-119	Healthy Control	Non-cancer	VUMC	<12h	32	F	N	NA	NA	NA	validation
111	Vumc-HD-120	Healthy Control	Non-cancer	VUMC	<12h	33	F	N	NA	NA	NA	validation
112	Vumc-HD-121	Healthy Control	Non-cancer	VUMC	<12h	25	M	N	NA	NA	NA	validation
113	Vumc-HD-122	Healthy Control	Non-cancer	VUMC	<12h	25	F	N	NA	NA	NA	validation
114	Vumc-HD-123	Healthy Control	Non-cancer	VUMC	<12h	27	F	N	NA	NA	NA	validation
115	Vumc-HD-124	Healthy Control	Non-cancer	VUMC	<12h	30	M	N	NA	NA	NA	validation
116	Vumc-HD-125	Healthy Control	Non-cancer	VUMC	<12h	34	M	N	NA	NA	NA	validation
117	Vumc-HD-126	Healthy Control	Non-cancer	VUMC	<12h	32	F	N	NA	NA	NA	validation
118	Vumc-HD-128	Healthy Control	Non-cancer	VUMC	<12h	24	F	N	NA	NA	NA	validation
119	Vumc-HD-129	Healthy Control	Non-cancer	VUMC	<12h	33	F	N	NA	NA	NA	validation
120	Vumc-HD-131	Healthy Control	Non-cancer	VUMC	<12h	24	M	Y	NA	NA	NA	validation
121	Vumc-HD-132	Healthy Control	Non-cancer	VUMC	<12h	29	M	N	NA	NA	NA	validation
122	Vumc-HD-133	Healthy Control	Non-cancer	VUMC	<12h	32	M	N	NA	NA	NA	validation
123	Vumc-HD-135	Healthy Control	Non-cancer	VUMC	<12h	23	F	Y	NA	NA	NA	validation
124	Vumc-HD-136	Healthy Control	Non-cancer	VUMC	<12h	20	F	N	NA	NA	NA	validation
125	Vumc-HD-138	Healthy Control	Non-cancer	VUMC	<12h	18	M	N	NA	NA	NA	validation
126	Vumc-HD-139	Healthy Control	Non-cancer	VUMC	<12h	18	M	N	NA	NA	NA	validation
127	Vumc-HD-141	Healthy Control	Non-cancer	VUMC	<12h	41	M	N	NA	NA	NA	validation
128	Vumc-HD-146	Healthy Control	Non-cancer	VUMC	<12h	33	M	Y	NA	NA	NA	validation
129	Vumc-HD-147	Healthy Control	Non-cancer	VUMC	<12h	26	M	Y	NA	NA	NA	validation
130	Vumc-HD-150	Healthy Control	Non-cancer	VUMC	<12h	32	F	N	NA	NA	NA	validation
131	Vumc-HD-15-1	Healthy Control	Non-cancer	VUMC	<12h	26	F	N	NA	NA	NA	validation
132	Vumc-HD-152	Healthy Control	Non-cancer	VUMC	<12h	32	F	N	NA	NA	NA	validation
133	Vumc-HD-153	Healthy Control	Non-cancer	VUMC	<12h	26	F	N	NA	NA	NA	validation
134	Vumc-HD-154	Healthy Control	Non-cancer	VUMC	<12h	26	F	N	NA	NA	NA	validation
135	Vumc-HD-157	Healthy Control	Non-cancer	VUMC	<12h	37	M	N	NA	NA	NA	validation
136	Vumc-HD-158	Healthy Control	Non-cancer	VUMC	<12h	26	M	N	NA	NA	NA	validation
137	Vumc-HD-16-1	Healthy Control	Non-cancer	VUMC	<12h	43	F	N	NA	NA	NA	validation
138	Vumc-HD-17-1	Healthy Control	Non-cancer	VUMC	<12h	27	F	N	NA	NA	NA	validation
139	Vumc-HD-21-1	Healthy Control	Non-cancer	VUMC	<12h	39	F	Y	NA	NA	NA	validation
140	Vumc-HD-27-2	Healthy Control	Non-cancer	VUMC	<12h	36	F	N	NA	NA	NA	validation
141	Vumc-HD-30-2	Healthy Control	Non-cancer	VUMC	<12h	29	F	N	NA	NA	NA	validation
142	Vumc-HD-32-2	Healthy Control	Non-cancer	VUMC	<12h	27	F	Y	NA	NA	NA	validation
143	Vumc-HD-36	Healthy Control	Non-cancer	VUMC	<12h	38	F	N	NA	NA	NA	validation
144	Vumc-HD-39-1	Healthy Control	Non-cancer	VUMC	<12h	22	F	N	NA	NA	NA	validation
145	Vumc-HD-40-1	Healthy Control	Non-cancer	VUMC	<12h	21	F	N	NA	NA	NA	validation
146	Vumc-HD-44-2	Healthy Control	Non-cancer	VUMC	<12h	33	F	N	NA	NA	NA	validation
147	Vumc-HD-47-1	Healthy Control	Non-cancer	VUMC	<12h	49	F	NA	NA	NA	NA	validation
148	Vumc-HD-4	Healthy Control	Non-cancer	VUMC	<12h	43	F	NA	NA	NA	NA	validation
149	Vumc-HD-51-1	Healthy Control	Non-cancer	VUMC	<12h	41	F	N	NA	NA	NA	validation
150	Vumc-HD-54-1	Healthy Control	Non-cancer	VUMC	<12h	64	F	NA	NA	NA	NA	validation
151	Vumc-HD-59	Healthy Control	Non-cancer	VUMC	<12h	29	M	N	NA	NA	NA	validation
152	Vumc-HD-66	Healthy Control	Non-cancer	VUMC	<12h	34	M	N	NA	NA	NA	validation
153	Vumc-HD-67	Healthy Control	Non-cancer	VUMC	<12h	27	M	N	NA	NA	NA	validation
154	Vumc-HD-68	Healthy Control	Non-cancer	VUMC	<12h	45	M	N	NA	NA	NA	validation
155	Vumc-HD-69	Healthy Control	Non-cancer	VUMC	<12h	24	F	F	NA	NA	NA	validation
156	Vumc-HD-70	Healthy Control	Non-cancer	VUMC	<12h	45	M	N	NA	NA	NA	validation
157	Vumc-HD-71	Healthy Control	Non-cancer	VUMC	<12h	26	M	N	NA	NA	NA	validation
158	Vumc-HD-72	Healthy Control	Non-cancer	VUMC	<12h	21	M	N	NA	NA	NA	validation
159	Vumc-HD-75	Healthy Control	Non-cancer	VUMC	<12h	27	F	Y	NA	NA	NA	validation
160	Vumc-HD-85	Healthy Control	Non-cancer	VUMC	<12h	43	M	N	NA	NA	NA	validation
161	Vumc-HD-90	Healthy Control	Non-cancer	VUMC	<12h	29	M	N	NA	NA	NA	validation
162	Vumc-HD-93	Healthy Control	Non-cancer	VUMC	<12h	24	F	N	NA	NA	NA	validation
163	Vumc-HD-94	Healthy Control	Non-cancer	VUMC	<12h	40	M	N	NA	NA	NA	validation
164	Vumc-HD-95	Healthy Control	Non-cancer	VUMC	<12h	43	M	N	NA	NA	NA	validation
165	Vumc-HD-96	Healthy Control	Non-cancer	VUMC	<12h	37	M	Y	NA	NA	NA	validation
166	Vumc-HD-97	Healthy Control	Non-cancer	VUMC	<12h	29	M	Y	NA	NA	NA	validation
167	Vumc-HD-99	Healthy Control	Non-cancer	VUMC	<12h	29	M	N	NA	NA	NA	validation
168	Vumc-HD-9	Healthy Control	Non-cancer	VUMC	<12h	41	F	N	NA	NA	NA	validation
169	Vumc-HDControl-10	Healthy Control	Non-cancer	VUMC	<12h	NA	NA	NA	NA	NA	NA	validation
170	Vumc-HDControl-6	Healthy Control	Non-cancer	VUMC	<12h	NA	NA	NA	NA	NA	NA	validation
171	Vumc-HDControl-8	Healthy Control	Non-cancer	VUMC	<12h	NA	NA	NA	NA	NA	NA	validation
172	Vumc-HDControl-9	Healthy Control	Non-cancer	VUMC	<12h	NA	NA	NA	NA	NA	NA	validation
173	UMEA-Pca-B7-19N	Healthy Control	Non-cancer	UMEA	<12h	NA	M	NA	NA	NA	NA	validation
174	UMEA-Pca-C3-12N	Healthy Control	Non-cancer	UMEA	<12h	NA	M	NA	NA	NA	NA	validation
175	UMEA-Pca-E12-24N	Healthy Control	Non-cancer	UMEA	<12h	NA	M	NA	NA	NA	NA	validation
176	UMEA-Pca-E1-5N	Healthy Control	Non-cancer	UMEA	<12h	NA	M	NA	NA	NA	NA	validation
177	UMEA-Pca-G2-101N	Healthy Control	Non-cancer	UMEA	<12h	NA	M	NA	NA	NA	NA	validation
178	UMEA-Pca-G3-102N	Healthy Control	Non-cancer	UMEA	<12h	NA	M	NA	NA	NA	NA	validation
179	UMEA-Pca-G4-103N	Healthy Control	Non-cancer	UMEA	<12h	NA	M	NA	NA	NA	NA	validation
180	UMEA-Pca-G5-104N	Healthy Control	Non-cancer	UMEA	<12h	NA	M	NA	NA	NA	NA	validation
181	UMEA-Pca-G6-105N	Healthy Control	Non-cancer	UMEA	<12h	NA	M	NA	NA	NA	NA	validation
182	UMEA-Pca-G7-106N	Healthy Control	Non-cancer	UMEA	<12h	NA	M	NA	NA	NA	NA	validation
183	Vumc-HD-18-2	Healthy Control	Non-cancer	VUMC	<12h	35	M	Y	NA	NA	NA	validation
184	Vumc-HD-8	Healthy Control	Non-cancer	VUMC	<12h	49	M	N	NA	NA	NA	validation
185	Vumc-HD-242	Healthy Control	Non-cancer	VUMC	<12h	51	M	N	NA	NA	NA	validation
186	Vumc-HD-46-2	Healthy Control	Non-cancer	VUMC	<12h	22	M	N	NA	NA	NA	validation
187	Vumc-HD-241	Healthy Control	Non-cancer	VUMC	<12h	61	M	N	NA	NA	NA	validation
188	Vumc-HD-24-2	Healthy Control	Non-cancer	VUMC	<12h	36	M	N	NA	NA	NA	validation
189	Vumc-HD-26-2	Healthy Control	Non-cancer	VUMC	<12h	26	M	N	NA	NA	NA	validation
190	Vumc-HD-29-2	Healthy Control	Non-cancer	VUMC	<12h	24	M	N	NA	NA	NA	validation
191	Vumc-HD-6-2	Healthy Control	Non-cancer	VUMC	<12h	62	M	Y	NA	NA	NA	validation
192	Vumc-HD-234	Healthy Control	Non-cancer	VUMC	<12h	53	F	N	NA	NA	NA	validation
193	Vumc-HD-37-2	Healthy Control	Non-cancer	VUMC	<12h	31	M	N	NA	NA	NA	validation
194	Vumc-HD-10-2	Healthy Control	Non-cancer	VUMC	<12h	44	M	N	NA	NA	NA	validation
195	Vumc-HD-226	Healthy Control	Non-cancer	VUMC	<12h	57	F	N	NA	NA	NA	validation
196	Vumc-HD-237	Healthy Control	Non-cancer	VUMC	<12h	53	M	N	NA	NA	NA	validation
197	Vumc-HD-14-1	Healthy Control	Non-cancer	VUMC	<12h	34	M	Y	NA	NA	NA	validation
198	Vumc-HD-31-2	Healthy Control	Non-cancer	VUMC	<12h	35	M	Y	NA	NA	NA	validation
199	Vumc-HD-35-2	Healthy Control	Non-cancer	VUMC	<12h	29	M	N	NA	NA	NA	validation
200	Vumc-HD-38-2	Healthy Control	Non-cancer	VUMC	<12h	23	M	N	NA	NA	NA	validation
201	Vumc-HD-25-2	Healthy Control	Non-cancer	VUMC	<12h	28	M	N	NA	NA	NA	validation
202	Vumc-HD-13-2	Healthy Control	Non-cancer	VUMC	<12h	25	M	N	NA	NA	NA	validation
203	Vumc-HD-48-1	Healthy Control	Non-cancer	VUMC	<12h	53	M	N	NA	NA	NA	validation
204	Vumc-HD-34-1	Healthy Control	Non-cancer	VUMC	<12h	57	M	N	NA	NA	NA	validation
205	Vumc-HD-45-2	Healthy Control	Non-cancer	VUMC	<12h	51	M	N	NA	NA	NA	validation
206	Vumc-HD-254	Healthy Control	Non-cancer	VUMC	<12h	50	M	N	NA	NA	NA	validation
207	Vumc-HD-162	Healthy Control	Non-cancer	VUMC	<12h	42	F	N	NA	NA	NA	validation
208	Vumc-HD-169	Healthy Control	Non-cancer	VUMC	<12h	42	F	N	NA	NA	NA	validation
209	Vumc-HD-247	Healthy Control	Non-cancer	VUMC	<12h	52	M	Y	NA	NA	NA	validation
210	Vumc-HD-253	Healthy Control	Non-cancer	VUMC	<12h	50	M	N	NA	NA	NA	validation
211	Vumc-HD-33-1	Healthy Control	Non-cancer	VUMC	<12h	26	M	Y	NA	NA	NA	validation
212	Vumc-HD-265	Healthy Control	Non-cancer	VUMC	<12h	49	M	N	NA	NA	NA	validation
213	Vumc-HD-163	Healthy Control	Non-cancer	VUMC	<12h	44	F	N	NA	NA	NA	validation
214	Vumc-HD-186	Healthy Control	Non-cancer	VUMC	<12h	47	F	N	NA	NA	NA	validation
215	Vumc-HD-231	Healthy Control	Non-cancer	VUMC	<12h	67	M	F	NA	NA	NA	validation
216	Vumc-HD-228	Healthy Control	Non-cancer	VUMC	<12h	58	F	Y	NA	NA	NA	validation
217	Vumc-HD-225	Healthy Control	Non-cancer	VUMC	<12h	55	F	N	NA	NA	NA	validation
218	Vumc-HD-236	Healthy Control	Non-cancer	VUMC	<12h	63	F	N	NA	NA	NA	validation
219	Vumc-HD-195	Healthy Control	Non-cancer	VUMC	<12h	52	F	N	NA	NA	NA	validation
220	Vumc-HD-235	Healthy Control	Non-cancer	VUMC	<12h	50	F	N	NA	NA	NA	validation
221	Vumc-HD-239	Healthy Control	Non-cancer	VUMC	<12h	48	F	Y	NA	NA	NA	validation
222	Vumc-HD-196	Healthy Control	Non-cancer	VUMC	<12h	47	F	N	NA	NA	NA	validation
223	Vumc-HD-244	Healthy Control	Non-cancer	VUMC	<12h	44	M	N	NA	NA	NA	validation
224	Vumc-HD-230	Healthy Control	Non-cancer	VUMC	<12h	52	F	F	NA	NA	NA	validation
225	Vumc-HD-229	Healthy Control	Non-cancer	VUMC	<12h	51	F	Y	NA	NA	NA	validation
226	Vumc-HD-224	Healthy Control	Non-cancer	VUMC	<12h	59	F	N	NA	NA	NA	validation
227	Vumc-HD-233	Healthy Control	Non-cancer	VUMC	<12h	55	F	N	NA	NA	NA	validation
228	Vumc-HD-280	Healthy Control	Non-cancer	VUMC	<12h	50	F	N	NA	NA	NA	validation
229	Vumc-HD-238	Healthy Control	Non-cancer	VUMC	<12h	51	F	Y	NA	NA	NA	validation
230	Vumc-HD-217	Healthy Control	Non-cancer	VUMC	<12h	52	F	N	NA	NA	NA	validation
231	Vumc-HD-246	Healthy Control	Non-cancer	VUMC	<12h	48	M	N	NA	NA	NA	validation
232	UMCU-HC-1-0210	Healthy Control	Non-cancer	UMCU	<12h	52	F	N	NA	NA	NA	validation
233	Vumc-HD-148	Healthy Control	Non-cancer	VUMC	<12h	51	F	N	NA	NA	NA	validation
234	Vumc-HD-227	Healthy Control	Non-cancer	VUMC	<12h	51	F	N	NA	NA	NA	validation
235	Vumc-ChronPan-29	Chronic Pancreatitis	Non-cancer	VUMC	<12h	62	M	Y	NA	NA	NA	validation
236	Vumc-ChronPan-61	Chronic Pancreatitis	Non-cancer	VUMC	<12h	69	M	N	NA	NA	training	training
237	Pisa-ChronPan-2015VIT	Chronic Pancreatitis	Non-cancer	PISA	<12h	NA	NA	NA	NA	NA	NA	validation
238	Vumc-ChronPan-59	Chronic Pancreatitis	Non-cancer	VUMC	<12h	60	F	N	NA	NA	NA	validation
239	Vumc-ChronPan-1-2016584	Chronic Pancreatitis	Non-cancer	VUMC	<12h	NA	NA	NA	NA	NA	NA	validation
240	Vumc-ChronPan-21-2016119	Chronic Pancreatitis	Non-cancer	VUMC	<12h	NA	NA	NA	NA	NA	NA	validation
241	Vumc-EPI-021	Epilepsy	Non-cancer	VUMC	<12h	46	M	N	NA	NA	validation	training
242	Vumc-EPI008	Epilepsy	Non-cancer	VUMC	<12h	58	M	Y	NA	NA	training	training
243	Vumc-EPI-002	Epilepsy	Non-cancer	VUMC	<12h	51	M	F	NA	NA	training	evaluation
244	Vumc-EPI-022	Epilepsy	Non-cancer	VUMC	<12h	53	M	NA	NA	NA	training	evaluation
245	Vumc-EPI006	Epilepsy	Non-cancer	VUMC	<12h	54	F	NA	NA	NA	training	training
246	Vumc-EPI005	Epilepsy	Non-cancer	VUMC	<12h	62	M	NA	NA	NA	training	training
247	Vumc-EPI003	Epilepsy	Non-cancer	VUMC	<12h	27	F	NA	NA	NA	NA	validation
248	Vumc-EPI004	Epilepsy	Non-cancer	VUMC	<12h	18	M	NA	NA	NA	NA	validation
249	Vumc-EPI-015	Epilepsy	Non-cancer	VUMC	<12h	45	M	F	NA	NA	NA	validation
250	Vumc-EPI-007	Epilepsy	Non-cancer	VUMC	<12h	21	F	NA	NA	NA	NA	validation
251	Vumc-EPI-011	Epilepsy	Non-cancer	VUMC	<12h	39	M	F	NA	NA	NA	validation
252	Vumc-EPI-013	Epilepsy	Non-cancer	VUMC	<12h	22	F	N	NA	NA	NA	validation
253	Vumc-EPI-014	Epilepsy	Non-cancer	VUMC	<12h	23	M	N	NA	NA	NA	validation
254	Vumc-EPI-001	Epilepsy	Non-cancer	VUMC	<12h	32	F	NA	NA	NA	NA	validation
255	Vumc-EPI-009	Epilepsy	Non-cancer	VUMC	<12h	21	M	NA	NA	NA	NA	validation
256	Vumc-EPI-012	Epilepsy	Non-cancer	VUMC	<12h	18	F	N	NA	NA	NA	validation
257	Vumc-EPI-010	Epilepsy	Non-cancer	VUMC	<12h	25	F	N	NA	NA	NA	validation
258	Vumc-EPI-016	Epilepsy	Non-cancer	VUMC	<12h	19	F	F	NA	NA	NA	validation
259	Vumc-EPI-019	Epilepsy	Non-cancer	VUMC	<12h	41	M	N	NA	NA	NA	validation
260	Vumc-EPI-018	Epilepsy	Non-cancer	VUMC	<12h	24	M	Y	NA	NA	NA	validation
261	Vumc-EPI-020	Epilepsy	Non-cancer	VUMC	<12h	28	F	NA	NA	NA	NA	validation
262	Vumc-MS-010	Multiple Sclerosis	Non-cancer	VUMC	<12h	49	F	NA	NA	NA	validation	training
263	Vumc-MS-019	Multiple Sclerosis	Non-cancer	VUMC	<12h	51	F	NA	NA	NA	validation	training
264	Vumc-MS-009	Multiple Sclerosis	Non-cancer	VUMC	<12h	47	F	NA	NA	NA	training	evaluation
265	Vumc-MS-002	Multiple Sclerosis	Non-cancer	VUMC	<12h	57	M	NA	NA	NA	training	training
266	Vumc-MS-004	Multiple Sclerosis	Non-cancer	VUMC	<12h	61	F	NA	NA	NA	training	training
267	Vumc-MS-003	Multiple Sclerosis	Non-cancer	VUMC	<12h	62	M	NA	NA	NA	training	evaluation
268	Vumc-MS-001	Multiple Sclerosis	Non-cancer	VUMC	<12h	39	F	NA	NA	NA	NA	validation
269	Vumc-MS-005	Multiple Sclerosis	Non-cancer	VUMC	<12h	43	F	NA	NA	NA	NA	validation
270	Vumc-MS-007	Multiple Sclerosis	Non-cancer	VUMC	<12h	39	M	NA	NA	NA	NA	validation
271	Vumc-MS-008	Multiple Sclerosis	Non-cancer	VUMC	<12h	40	F	NA	NA	NA	NA	validation
272	Vumc-MS-011	Multiple Sclerosis	Non-cancer	VUMC	<12h	46	F	NA	NA	NA	NA	validation
273	Vumc-MS-013	Multiple Sclerosis	Non-cancer	VUMC	<12h	44	F	NA	NA	NA	NA	validation
274	Vumc-MS-014	Multiple Sclerosis	Non-cancer	VUMC	<12h	37	M	NA	NA	NA	NA	validation
275	Vumc-MS-015	Multiple Sclerosis	Non-cancer	VUMC	<12h	46	F	NA	NA	NA	NA	validation
276	Vumc-MS-012	Multiple Sclerosis	Non-cancer	VUMC	<12h	40	F	NA	NA	NA	NA	validation
277	Vumc-MS-016	Multiple Sclerosis	Non-cancer	VUMC	<12h	39	F	NA	NA	NA	NA	validation
278	Vumc-MS-017	Multiple Sclerosis	Non-cancer	VUMC	<12h	43	F	NA	NA	NA	NA	validation
279	Vumc-MS-018	Multiple Sclerosis	Non-cancer	VUMC	<12h	42	F	NA	NA	NA	NA	validation
280	Vumc-MS-025	Multiple Sclerosis	Non-cancer	VUMC	<12h	34	M	NA	NA	NA	NA	validation
281	Vumc-MS-042	Multiple Sclerosis	Non-cancer	VUMC	<12h	41	F	NA	NA	NA	NA	validation
282	Vumc-MS-023	Multiple Sclerosis	Non-cancer	VUMC	<12h	42	F	NA	NA	NA	NA	validation
283	Vumc-MS-039	Multiple Sclerosis	Non-cancer	VUMC	<12h	47	M	NA	NA	NA	NA	validation
284	Vumc-MS-040	Multiple Sclerosis	Non-cancer	VUMC	<12h	35	M	NA	NA	NA	NA	validation
285	Vumc-MS-030	Multiple Sclerosis	Non-cancer	VUMC	<12h	68	M	NA	NA	NA	NA	validation
286	Vumc-MS-032	Multiple Sclerosis	Non-cancer	VUMC	<12h	41	F	NA	NA	NA	NA	validation
287	Vumc-MS-021	Multiple Sclerosis	Non-cancer	VUMC	<12h	48	F	NA	NA	NA	NA	validation
288	Vumc-MS-020	Multiple Sclerosis	Non-cancer	VUMC	<12h	43	F	NA	NA	NA	NA	validation
289	Vumc-MS-022	Multiple Sclerosis	Non-cancer	VUMC	<12h	45	F	NA	NA	NA	NA	validation
290	Vumc-MS-024	Multiple Sclerosis	Non-cancer	VUMC	<12h	42	F	NA	NA	NA	NA	validation
291	Vumc-MS-037	Multiple Sclerosis	Non-cancer	VUMC	<12h	42	M	NA	NA	NA	NA	validation
292	Vumc-MS-027	Multiple Sclerosis	Non-cancer	VUMC	<12h	35	F	NA	NA	NA	NA	validation
293	Vumc-MS-029	Multiple Sclerosis	Non-cancer	VUMC	<12h	54	F	NA	NA	NA	NA	validation
294	Vumc-MS-044	Multiple Sclerosis	Non-cancer	VUMC	<12h	39	F	NA	NA	NA	NA	validation
295	Vumc-MS-031	Multiple Sclerosis	Non-cancer	VUMC	<12h	56	F	NA	NA	NA	NA	validation
296	Vumc-MS-034	Multiple Sclerosis	Non-cancer	VUMC	<12h	59	F	NA	NA	NA	NA	validation
297	Vumc-MS-038	Multiple Sclerosis	Non-cancer	VUMC	<12h	61	F	NA	NA	NA	NA	validation
298	Vumc-MS-041	Multiple Sclerosis	Non-cancer	VUMC	<12h	53	F	NA	NA	NA	NA	validation
299	Vumc-MS-043	Multiple Sclerosis	Non-cancer	VUMC	<12h	49	M	NA	NA	NA	NA	validation
300	Vumc-MS-045	Multiple Sclerosis	Non-cancer	VUMC	<12h	44	M	NA	NA	NA	NA	validation
301	Vumc-MS-036	Multiple Sclerosis	Non-cancer	VUMC	<12h	48	F	NA	NA	NA	NA	validation
302	Vumc-MS-048	Multiple Sclerosis	Non-cancer	VUMC	<12h	42	F	NA	NA	NA	NA	validation
303	Vumc-MS-026	Multiple Sclerosis	Non-cancer	VUMC	<12h	51	F	NA	NA	NA	NA	validation
304	Vumc-MS-049	Multiple Sclerosis	Non-cancer	VUMC	<12h	30	F	NA	NA	NA	NA	validation
305	Vumc-MS-035	Multiple Sclerosis	Non-cancer	VUMC	<12h	49	M	NA	NA	NA	NA	validation
306	Vumc-MS-033	Multiple Sclerosis	Non-cancer	VUMC	<12h	61	M	NA	NA	NA	NA	validation
307	Vumc-MS-062	Multiple Sclerosis	Non-cancer	VUMC	<12h	42	F	NA	NA	NA	NA	validation
308	Vumc-MS-055	Multiple Sclerosis	Non-cancer	VUMC	<12h	47	F	NA	NA	NA	NA	validation
309	Vumc-MS-050	Multiple Sclerosis	Non-cancer	VUMC	<12h	53	M	NA	NA	NA	NA	validation
310	Vumc-MS-056	Multiple Sclerosis	Non-cancer	VUMC	<12h	52	F	NA	NA	NA	NA	validation
311	Vumc-MS-057	Multiple Sclerosis	Non-cancer	VUMC	<12h	68	M	NA	NA	NA	NA	validation
312	Vumc-MS-059	Multiple Sclerosis	Non-cancer	VUMC	<12h	30	M	NA	NA	NA	NA	validation
313	Vumc-MS-058	Multiple Sclerosis	Non-cancer	VUMC	<12h	52	M	NA	NA	NA	NA	validation
314	Vumc-MS-054	Multiple Sclerosis	Non-cancer	VUMC	<12h	45	F	NA	NA	NA	NA	validation
315	Vumc-MS-053	Multiple Sclerosis	Non-cancer	VUMC	<12h	64	F	NA	NA	NA	NA	validation
316	Vumc-MS-051	Multiple Sclerosis	Non-cancer	VUMC	<12h	32	F	NA	NA	NA	NA	validation
317	Vumc-MS-061	Multiple Sclerosis	Non-cancer	VUMC	<12h	52	F	NA	NA	NA	NA	validation
318	Vumc-MS-052	Multiple Sclerosis	Non-cancer	VUMC	<12h	49	F	NA	NA	NA	NA	validation
319	Vumc-MS-028	Multiple Sclerosis	Non-cancer	VUMC	<12h	52	F	NA	NA	NA	NA	validation
320	UMCU-NSAth-1-0127	Non-significant atherosclerosis	Non-cancer	UMCU	<12h	64	M	N	NA	NA	evaluation	evaluation
321	UMCU-NSAth-1-0155	Non-significant atherosclerosis	Non-cancer	UMCU	<12h	48	F	Y	NA	NA	training	training
322	UMCU-NSAth-1-0190	Non-significant atherosclerosis	Non-cancer	UMCU	<12h	71	F	N	NA	NA	training	training
323	UMCU-NSAth-1-0151	Non-significant atherosclerosis	Non-cancer	UMCU	<12h	63	F	N	NA	NA	training	training
324	UMCU-NSAth-1-0147	Non-significant atherosclerosis	Non-cancer	UMCU	<12h	63	F	N	NA	NA	training	evaluation
325	UMCU-NSAth-1-0145	Non-significant atherosclerosis	Non-cancer	UMCU	<12h	67	M	Y	NA	NA	NA	validation
326	UMCU-non-sign-athero-2-0657	Non-significant atherosclerosis	Non-cancer	UMCU	<12h	NA	NA	NA	NA	NA	NA	validation
327	UMCU-non-sign-athero-4-1669	Non-significant atherosclerosis	Non-cancer	UMCU	<12h	NA	NA	NA	NA	NA	NA	validation
328	UMCU-non-sign-athero-4-1670	Non-significant atherosclerosis	Non-cancer	UMCU	<12h	NA	NA	NA	NA	NA	NA	validation
329	UMCU-non-sign-athero-4-1675	Non-significant atherosclerosis	Non-cancer	UMCU	<12h	NA	NA	NA	NA	NA	NA	validation
330	UMCU-non-sign-athero-4-1682	Non-significant atherosclerosis	Non-cancer	UMCU	<12h	NA	NA	NA	NA	NA	NA	validation
331	UMCU-non-sign-athero-4-1691	Non-significant atherosclerosis	Non-cancer	UMCU	<12h	NA	NA	NA	NA	NA	NA	validation
332	UMCU-non-sign-athero-4-1696	Non-significant atherosclerosis	Non-cancer	UMCU	<12h	NA	NA	NA	NA	NA	NA	validation
333	1	Pulmonary Hypertension	Non-cancer	VUMC	<12h	81	F	F	NA	NA	evaluation	training
334	7	Pulmonary Hypertension	Non-cancer	VUMC	<12h	69	F	F	NA	NA	validation	training
335	17	Pulmonary Hypertension	Non-cancer	VUMC	<12h	51	F	N	NA	NA	validation	evaluation
336	14	Pulmonary Hypertension	Non-cancer	VUMC	<12h	65	F	F	NA	NA	validation	training
337	35	Pulmonary Hypertension	Non-cancer	VUMC	<12h	66	F	N	NA	NA	validation	evaluation
338	37	Pulmonary Hypertension	Non-cancer	VUMC	<12h	62	F	F	NA	NA	training	training
339	20	Pulmonary Hypertension	Non-cancer	VUMC	<12h	71	F	F	NA	NA	training	evaluation
340	18	Pulmonary Hypertension	Non-cancer	VUMC	<12h	69	F	Y	NA	NA	training	training
341	12	Pulmonary Hypertension	Non-cancer	VUMC	<12h	63	M	F	NA	NA	training	training
342	34	Pulmonary Hypertension	Non-cancer	VUMC	<12h	58	M	Y	NA	NA	training	evaluation
343	23	Pulmonary Hypertension	Non-cancer	VUMC	<12h	75	M	N	NA	NA	training	evaluation
344	22	Pulmonary Hypertension	Non-cancer	VUMC	<12h	74	F	N	NA	NA	training	training
345	54	Pulmonary Hypertension	Non-cancer	VUMC	<12h	80	M	F	NA	NA	training	evaluation
346	11	Pulmonary Hypertension	Non-cancer	VUMC	<12h	63	M	F	NA	NA	training	training
347	3	Pulmonary Hypertension	Non-cancer	VUMC	<12h	72	M	F	NA	NA	training	evaluation
348	42	Pulmonary Hypertension	Non-cancer	VUMC	<12h	72	M	Y	NA	NA	training	evaluation
349	2	Pulmonary Hypertension	Non-cancer	VUMC	<12h	71	F	F	NA	NA	training	evaluation
350	9	Pulmonary Hypertension	Non-cancer	VUMC	<12h	69	F	F	NA	NA	training	evaluation
351	26	Pulmonary Hypertension	Non-cancer	VUMC	<12h	79	M	F	NA	NA	training	training
352	6	Pulmonary Hypertension	Non-cancer	VUMC	<12h	67	F	N	NA	NA	training	training
353	41	Pulmonary Hypertension	Non-cancer	VUMC	<12h	77	F	N	NA	NA	training	training
354	33	Pulmonary Hypertension	Non-cancer	VUMC	<12h	51	M	N	NA	NA	training	training
355	16	Pulmonary Hypertension	Non-cancer	VUMC	<12h	76	F	N	NA	NA	training	training
356	5	Pulmonary Hypertension	Non-cancer	VUMC	<12h	29	F	F	NA	NA	NA	validation
357	8	Pulmonary Hypertension	Non-cancer	VUMC	<12h	35	M	N	NA	NA	NA	validation
358	10	Pulmonary Hypertension	Non-cancer	VUMC	<12h	40	F	N	NA	NA	NA	validation
359	13	Pulmonary Hypertension	Non-cancer	VUMC	<12h	43	F	N	NA	NA	NA	validation
360	27	Pulmonary Hypertension	Non-cancer	VUMC	<12h	34	F	Y	NA	NA	NA	validation
361	28	Pulmonary Hypertension	Non-cancer	VUMC	<12h	17	M	N	NA	NA	NA	validation
362	29	Pulmonary Hypertension	Non-cancer	VUMC	<12h	39	F	NA	NA	NA	NA	validation
363	39	Pulmonary Hypertension	Non-cancer	VUMC	<12h	45	F	N	NA	NA	NA	validation
364	50	Pulmonary Hypertension	Non-cancer	VUMC	<12h	36	F	Y	NA	NA	NA	validation
365	53	Pulmonary Hypertension	Non-cancer	VUMC	<12h	24	F	N	NA	NA	NA	validation
366	P-PH-001-013	Pulmonary Hypertension	Non-cancer	VUMC	<12h	43	F	NA	NA	NA	NA	validation
367	UMCU-2-0536-AP-unstable	Unstable Angina Pectoris	Non-cancer	UMCU	<12h	52	F	Y	NA	NA	evaluation	training
368	UMCU-2-0570-AP-unstable	Unstable Angina Pectoris	Non-cancer	UMCU	<12h	71	F	Y	NA	NA	evaluation	evaluation
369	UMCU-2-0566-AP-unstable	Unstable Angina Pectoris	Non-cancer	UMCU	<12h	63	F	N	NA	NA	validation	training
370	UMCU-2-0585-AP-unstable	Unstable Angina Pectoris	Non-cancer	UMCU	<12h	73	M	N	NA	NA	validation	training
371	UMCU-2-0540-AP-unstable	Unstable Angina Pectoris	Non-cancer	UMCU	<12h	65	M	N	NA	NA	training	evaluation
372	UMCU-2-0533-AP-unstable	Unstable Angina Pectoris	Non-cancer	UMCU	<12h	39	F	Y	NA	NA	NA	validation
373	UMCU-1-0024-AP-stable	Stable Angina Pectoris	Non-cancer	UMCU	<12h	55	M	Y	NA	NA	training	training
374	UMCU-1-0006-AP-stable	Stable Angina Pectoris	Non-cancer	UMCU	<12h	70	M	N	NA	NA	training	evaluation
375	UMCU-1-0009-AP-stable	Stable Angina Pectoris	Non-cancer	UMCU	<12h	64	M	N	NA	NA	NA	validation
376	UMCU-1-0018-AP-stable	Stable Angina Pectoris	Non-cancer	UMCU	<12h	48	M	Y	NA	NA	training	training
377	UMCU-1-0056-AP-stable	Stable Angina Pectoris	Non-cancer	UMCU	<12h	39	M	N	NA	NA	NA	validation
378	Vumc-NSCLC-152-1	NSCLC	NSCLC	VUMC	<12h	55	M	NA	N	NA	evaluation	training
379	Vumc-NSCLC-VU028	NSCLC	NSCLC	VUMC	<12h	55	F	F	Y	Vinorelbine	evaluation	validation
380	Vumc-NSCLC-VU028-1	NSCLC	NSCLC	VUMC	<12h	55	F	F	Y	Vinorelbine	evaluation	validation
381	Vumc-NSCLC-236	NSCLC	NSCLC	VUMC	<12h	78	M	N	Y	NA	evaluation	training
382	Vumc-NSCLC-105	NSCLC	NSCLC	VUMC	<12h	44	M	N	Y	NA	evaluation	evaluation
383	Vumc-NSCLC-241	NSCLC	NSCLC	VUMC	<12h	39	F	N	Y	NA	evaluation	evaluation
384	Vumc-NSCLC-166	NSCLC	NSCLC	VUMC	<12h	65	F	F	Y	NA	evaluation	evaluation
385	Vumc-NSCLC-163	NSCLC	NSCLC	VUMC	<12h	42	M	NA	Y	NA	evaluation	evaluation
386	Vumc-NSCLC-127-1	NSCLC	NSCLC	VUMC	<12h	61	M	F	Y	Crizotinib	evaluation	training
387	Vumc-NSCLC-186	NSCLC	NSCLC	VUMC	<12h	61	F	N	Y	NA	evaluation	evaluation
388	Vumc-NSCLC-195	NSCLC	NSCLC	VUMC	<12h	79	F	N	Y	NA	evaluation	training
389	Vumc-NSCLC-174	NSCLC	NSCLC	VUMC	<12h	49	F	Y	Y	Crizotinib	evaluation	training
390	Vumc-NSCLC-187	NSCLC	NSCLC	VUMC	<12h	73	F	N	Y	NA	evaluation	validation
391	Vumc-NSCLC-VU079	NSCLC	NSCLC	VUMC	<12h	55	M	N	Y	Ceritinib	evaluation	training
392	Vumc-NSCLC-267	NSCLC	NSCLC	VUMC	<12h	72	M	N	Y	NA	evaluation	training
393	Vumc-NSCLC-150	NSCLC	NSCLC	VUMC	<12h	39	M	N	Y	NA	evaluation	evaluation
394	Vumc-NSCLC-244	NSCLC	NSCLC	VUMC	<12h	84	F	N	Y	NA	evaluation	training
395	Vumc-NSCLC-137	NSCLC	NSCLC	VUMC	<12h	74	M	N	Y	NA	evaluation	validation
396	Vumc-NSCLC-VU106-1	NSCLC	NSCLC	VUMC	<12h	67	M	N	Y	NA	evaluation	validation
397	Vumc-NSCLC-131	NSCLC	NSCLC	VUMC	<12h	46	F	F	Y	NA	evaluation	evaluation
398	Vumc-NSCLC-027	NSCLC	NSCLC	VUMC	<12h	52	M	Y	Y	NA	validation	validation
399	Vumc-NSCLC-054	NSCLC	NSCLC	VUMC	<12h	61	F	N	Y	Vemurafenib	validation	training
400	Vumc-NSCLC-068	NSCLC	NSCLC	VUMC	<12h	54	M	F	Y	Crizotinib	validation	training
401	Vumc-NSCLC-070	NSCLC	NSCLC	VUMC	<12h	68	M	F	Y	Dabrafenib + Trametinib	validation	evaluation
402	Vumc-NSCLC-080	NSCLC	NSCLC	VUMC	<12h	60	F	Y	Y	Dabrafenib	validation	training
403	Vumc-NSCLC-081	NSCLC	NSCLC	VUMC	<12h	43	M	N	Y	Ceritinib	validation	evaluation
404	Vumc-NSCLC-083	NSCLC	NSCLC	VUMC	<12h	63	M	Y	Y	Crizotinib	validation	evaluation
405	Vumc-NSCLC-086	NSCLC	NSCLC	VUMC	<12h	62	M	N	Y	Crizotinib	validation	training
406	Vumc-NSCLC-088	NSCLC	NSCLC	VUMC	<12h	62	M	F	Y	NA	validation	training
407	Vumc-NSCLC-089	NSCLC	NSCLC	VUMC	<12h	73	F	N	Y	NA	validation	validation
408	Vumc-NSCLC-092	NSCLC	NSCLC	VUMC	<12h	81	F	Y	Y	NA	validation	training
409	Vumc-NSCLC-093	NSCLC	NSCLC	VUMC	<12h	63	M	F	Y	NA	validation	evaluation
410	Vumc-NSCLC-094	NSCLC	NSCLC	VUMC	<12h	49	M	NA	Y	NA	validation	validation
411	Vumc-NSCLC-103	NSCLC	NSCLC	VUMC	<12h	65	M	Y	Y	Crizotinib	validation	training
412	Vumc-NSCLC-113	NSCLC	NSCLC	VUMC	<12h	55	F	N	Y	NA	validation	training
413	Vumc-NSCLC-114	NSCLC	NSCLC	VUMC	<12h	47	M	N	Y	Pemetrexed	validation	validation
414	Vumc-NSCLC-117	NSCLC	NSCLC	VUMC	<12h	67	M	F	Y	NA	validation	training
415	Vumc-NSCLC-118	NSCLC	NSCLC	VUMC	<12h	68	F	N	Y	NA	validation	training
416	Vumc-NSCLC-120	NSCLC	NSCLC	VUMC	<12h	53	F	N	Y	NA	validation	evaluation
417	Vumc-NSCLC-121	NSCLC	NSCLC	VUMC	<12h	60	M	NA	Y	Crizotinib	validation	training
418	Vumc-NSCLC-122	NSCLC	NSCLC	VUMC	<12h	83	F	N	Y	NA	validation	training
419	Vumc-NSCLC-123	NSCLC	NSCLC	VUMC	<12h	61	F	N	NA	NA	validation	evaluation
420	Vumc-NSCLC-124	NSCLC	NSCLC	VUMC	<12h	55	F	N	Y	NA	validation	evaluation
421	Vumc-NSCLC-125	NSCLC	NSCLC	VUMC	<12h	56	F	N	Y	Crizotinib	validation	validation
422	Vumc-NSCLC-128	NSCLC	NSCLC	VUMC	<12h	66	M	N	Y	Crizotinib	validation	evaluation
423	Vumc-NSCLC-129	NSCLC	NSCLC	VUMC	<12h	59	M	F	Y	Gefitinib	validation	validation
424	Vumc-NSCLC-132-1	NSCLC	NSCLC	VUMC	<12h	53	M	Y	Y	Crizotinib	validation	evaluation
425	Vumc-NSCLC-133	NSCLC	NSCLC	VUMC	<12h	81	F	N	Y	Crizotinib	validation	validation
426	Vumc-NSCLC-138	NSCLC	NSCLC	VUMC	<12h	59	F	N	Y	NA	validation	training
427	Vumc-NSCLC-139	NSCLC	NSCLC	VUMC	<12h	47	M	N	Y	NA	validation	training
428	Vumc-NSCLC-141	NSCLC	NSCLC	VUMC	<12h	49	M	Y	Y	NA	validation	evaluation
429	Vumc-NSCLC-142	NSCLC	NSCLC	VUMC	<12h	43	M	N	Y	NA	validation	validation
430	Vumc-NSCLC-143	NSCLC	NSCLC	VUMC	<12h	62	F	F	Y	Crizotinib	validation	validation
431	Vumc-NSCLC-145	NSCLC	NSCLC	VUMC	<12h	71	F	F	Y	NA	validation	validation
432	Vumc-NSCLC-147	NSCLC	NSCLC	VUMC	<12h	61	F	Y	Y	NA	validation	evaluation
433	Vumc-NSCLC-154	NSCLC	NSCLC	VUMC	<12h	66	M	Y	Y	Crizotinib	validation	evaluation
434	Vumc-NSCLC-155	NSCLC	NSCLC	VUMC	<12h	64	M	F	Y	Crizotinib	validation	validation
435	Vumc-NSCLC-49	NSCLC	NSCLC	VUMC	<12h	50	F	NA	Y	NA	validation	training
436	Vumc-NSCLC-57	NSCLC	NSCLC	VUMC	<12h	67	M	NA	Y	Sorafenib + Metformin	validation	training
437	Vumc-NSCLC-59	NSCLC	NSCLC	VUMC	<12h	54	M	Y	Y	Sorafenib + Metformin	validation	evaluation
438	Vumc-NSCLC-66	NSCLC	NSCLC	VUMC	<12h	49	F	N	Y	Sorafenib + Metformin	validation	validation
439	Vumc-NSCLC-69	NSCLC	NSCLC	VUMC	<12h	56	F	Y	Y	Sorafenib	validation	training
440	Vumc-NSCLC-052	NSCLC	NSCLC	VUMC	<12h	44	M	Y	Y	Sorafenib + Metformin	validation	training
441	Vumc-NSCLC-071	NSCLC	NSCLC	VUMC	<12h	50	F	N	Y	Sorafenib + Metformin	validation	training
442	Vumc-NSCLC-107	NSCLC	NSCLC	VUMC	<12h	66	M	NA	Y	NA	validation	evaluation
443	Vumc-NSCLC-151	NSCLC	NSCLC	VUMC	<12h	66	F	NA	Y	Vemurafenib	validation	training
444	Vumc-NSCLC-VU146	NSCLC	NSCLC	VUMC	<12h	53	F	F	Y	Dabrafenib	validation	training
445	Vumc-NSCLC-106	NSCLC	NSCLC	VUMC	<12h	66	M	N	Y	Crizotinib	validation	training
446	Vumc-NSCLC-115	NSCLC	NSCLC	VUMC	<12h	83	F	N	Y	NA	validation	training
447	Vumc-NSCLC-160	NSCLC	NSCLC	VUMC	<12h	54	F	Y	Y	Crizotinib	validation	training
448	Vumc-NSCLC-170	NSCLC	NSCLC	VUMC	<12h	65	F	F	Y	Vemurafenib	validation	validation
449	Vumc-NSCLC-173	NSCLC	NSCLC	VUMC	<12h	66	F	NA	Y	Vemurafenib	validation	validation
450	Vumc-NSCLC-188	NSCLC	NSCLC	VUMC	<12h	68	F	N	Y	Dabrafenib + Trametinib	validation	validation
451	Vumc-NSCLC-189	NSCLC	NSCLC	VUMC	<12h	73	M	NA	Y	Cisplatin + Pemetrexed	validation	training
452	Vumc-NSCLC-165	NSCLC	NSCLC	VUMC	<12h	62	F	F	Y	Dabrafenib + Trametinib	validation	evaluation
453	Vumc-NSCLC-167	NSCLC	NSCLC	VUMC	<12h	55	M	NA	N	NA	validation	evaluation
454	Vumc-NSCLC-168	NSCLC	NSCLC	VUMC	<12h	56	F	F	Y	NA	validation	validation
455	Vumc-NSCLC-202	NSCLC	NSCLC	VUMC	<12h	64	M	NA	Y	NA	validation	validation
456	Vumc-NSCLC-205	NSCLC	NSCLC	VUMC	<12h	88	M	Y	Y	Dabrafenib	validation	evaluation
457	Vumc-NSCLC-211	NSCLC	NSCLC	VUMC	<12h	27	M	N	Y	Cisplatin + Pemetrexed	validation	training
458	Vumc-NSCLC-213	NSCLC	NSCLC	VUMC	<12h	72	M	N	Y	NA	validation	validation
459	Vumc-NSCLC-214	NSCLC	NSCLC	VUMC	<12h	62	F	F	Y	Dabrafenib	validation	evaluation
460	Vumc-NSCLC-216	NSCLC	NSCLC	VUMC	<12h	68	M	Y	N	NA	validation	validation
461	Vumc-NSCLC-230	NSCLC	NSCLC	VUMC	<12h	71	M	N	Y	NA	validation	evaluation
462	Vumc-NSCLC-130	NSCLC	NSCLC	VUMC	<12h	40	M	N	Y	NA	validation	training
463	Vumc-NSCLC-148	NSCLC	NSCLC	VUMC	<12h	53	F	F	Y	NA	validation	validation
464	Vumc-NSCLC-149	NSCLC	NSCLC	VUMC	<12h	73	F	N	Y	NA	validation	evaluation
465	Vumc-NSCLC-157	NSCLC	NSCLC	VUMC	<12h	48	M	NA	Y	NA	validation	evaluation
466	Vumc-NSCLC-158	NSCLC	NSCLC	VUMC	<12h	55	M	N	Y	NA	validation	validation
467	Vumc-NSCLC-161	NSCLC	NSCLC	VUMC	<12h	65	M	NA	Y	NA	validation	validation
468	Vumc-NSCLC-169	NSCLC	NSCLC	VUMC	<12h	64	F	N	Y	NA	validation	validation
469	Vumc-NSCLC-199	NSCLC	NSCLC	VUMC	<12h	39	F	N	Y	NA	validation	training
470	Vumc-NSCLC-201	NSCLC	NSCLC	VUMC	<12h	63	M	F	Y	NA	validation	training
471	Vumc-NSCLC-207	NSCLC	NSCLC	VUMC	<12h	63	M	N	Y	NA	validation	validation
472	Vumc-NSCLC-210	NSCLC	NSCLC	VUMC	<12h	78	M	F	Y	NA	validation	training
473	Vumc-NSCLC-218	NSCLC	NSCLC	VUMC	<12h	76	F	N	Y	NA	validation	training
474	Vumc-NSCLC-223	NSCLC	NSCLC	VUMC	<12h	59	F	Y	Y	Carboplatin + Gemcitabine	validation	training
475	Vumc-NSCLC-240	NSCLC	NSCLC	VUMC	<12h	72	M	N	Y	NA	validation	evaluation
476	Vumc-NSCLC-250	NSCLC	NSCLC	VUMC	<12h	74	F	F	Y	Dabrafenib + Trametinib	validation	training
477	Vumc-NSCLC-255	NSCLC	NSCLC	VUMC	<12h	71	F	F	Y	NA	validation	evaluation
478	Vumc-NSCLC-265	NSCLC	NSCLC	VUMC	<12h	68	F	N	Y	Dabrafenib + Trametinib	validation	validation
479	Vumc-NSCLC-269	NSCLC	NSCLC	VUMC	<12h	53	F	F	Y	NA	validation	training
480	Vumc-NSCLC-278	NSCLC	NSCLC	VUMC	<12h	69	M	NA	Y	NA	validation	validation
481	Vumc-NSCLC-282	NSCLC	NSCLC	VUMC	<12h	73	M	NA	Y	Cisplatin + Pemetrexed	validation	training
482	Vumc-NSCLC-296	NSCLC	NSCLC	VUMC	<12h	68	F	N	Y	Dabrafenib + Trametinib	validation	validation
483	Vumc-NSCLC-348	NSCLC	NSCLC	VUMC	<12h	69	M	N	Y	Nivolumab	validation	validation
484	Vumc-NSCLC-361	NSCLC	NSCLC	VUMC	<12h	47	M	F	Y	Nivolumab	validation	training
485	Vumc-NSCLC-574	NSCLC	NSCLC	VUMC	<12h	75	M	NA	Y	Nivolumab	validation	validation
486	Vumc-NSCLC-470	NSCLC	NSCLC	VUMC	<12h	75	M	NA	Y	Nivolumab	validation	validation
487	Vumc-NSCLC-313	NSCLC	NSCLC	VUMC	<12h	40	M	Y	Y	Nivolumab	validation	training
488	Vumc-NSCLC-198	NSCLC	NSCLC	VUMC	<12h	63	F	F	Y	Erlotinib	training	validation
489	Vumc-NSCLC-288	NSCLC	NSCLC	VUMC	<12h	53	M	Y	Y	NA	training	validation
490	Vumc-NSCLC-159	NSCLC	NSCLC	VUMC	<12h	55	F	N	Y	NA	training	validation
491	Vumc-NSCLC-221	NSCLC	NSCLC	VUMC	<12h	61	F	N	Y	NA	training	evaluation
492	Vumc-NSCLC-243	NSCLC	NSCLC	VUMC	<12h	59	F	N	Y	NA	training	validation
493	Vumc-NSCLC-259	NSCLC	NSCLC	VUMC	<12h	63	M	F	Y	NA	training	training
494	Vumc-NSCLC-258	NSCLC	NSCLC	VUMC	<12h	61	M	Y	Y	Nivolumab	training	training
495	Vumc-NSCLC-140	NSCLC	NSCLC	VUMC	<12h	53	M	Y	Y	Crizotinib	training	validation
496	Vumc-NSCLC-239	NSCLC	NSCLC	VUMC	<12h	63	M	N	Y	Crizotinib	training	evaluation
497	Vumc-NSCLC-208	NSCLC	NSCLC	VUMC	<12h	55	M	Y	Y	NA	training	training
498	Vumc-NSCLC-225	NSCLC	NSCLC	VUMC	<12h	48	M	N	Y	Pemetrexed	training	validation
499	Vumc-NSCLC-226	NSCLC	NSCLC	VUMC	<12h	42	M	NA	Y	NA	training	evaluation
500	Vumc-NSCLC-134	NSCLC	NSCLC	VUMC	<12h	63	M	Y	Y	NA	training	training
501	Vumc-NSCLC-242	NSCLC	NSCLC	VUMC	<12h	61	F	N	Y	NA	training	validation
502	Vumc-NSCLC-217	NSCLC	NSCLC	VUMC	<12h	64	M	N	Y	NA	training	validation
503	Vumc-NSCLC-231	NSCLC	NSCLC	VUMC	<12h	54	M	NA	N	NA	training	evaluation
504	Vumc-NSCLC-229	NSCLC	NSCLC	VUMC	<12h	65	F	F	Y	NA	training	evaluation
505	Vumc-NSCLC-394	NSCLC	NSCLC	VUMC	<12h	53	M	F	Y	Nivolumab	training	validation
506	Vumc-NSCLC-063	NSCLC	NSCLC	VUMC	<12h	61	F	Y	Y	Crizotinib	training	training
507	Vumc-NSCLC-191	NSCLC	NSCLC	VUMC	<12h	56	F	N	Y	NA	training	training
508	Vumc-NSCLC-184	NSCLC	NSCLC	VUMC	<12h	62	F	F	Y	Dabrafenib + Trametinib	training	training
509	Vumc-NSCLC-200	NSCLC	NSCLC	VUMC	<12h	59	F	N	Y	NA	training	training
510	Vumc-NSCLC-461	NSCLC	NSCLC	VUMC	<12h	39	M	Y	Y	Nivolumab	training	training
511	Vumc-NSCLC-358	NSCLC	NSCLC	VUMC	<12h	56	F	Y	N	Nivolumab	training	validation
512	Vumc-NSCLC-144	NSCLC	NSCLC	VUMC	<12h	43	M	N	Y	NA	training	training
513	Vumc-NSCLC-224	NSCLC	NSCLC	VUMC	<12h	73	M	NA	Y	Cisplatin + Pemetrexed	training	evaluation
514	Vumc-NSCLC-183	NSCLC	NSCLC	VUMC	<12h	47	F	F	Y	NA	training	validation
515	Vumc-NSCLC-263	NSCLC	NSCLC	VUMC	<12h	56	F	Y	N	Nivolumab	training	evaluation
516	Vumc-NSCLC-164	NSCLC	NSCLC	VUMC	<12h	48	M	N	Y	NA	training	training
517	Vumc-NSCLC-194	NSCLC	NSCLC	VUMC	<12h	81	F	N	Y	NA	training	validation
518	Vumc-NSCLC-513	NSCLC	NSCLC	VUMC	<12h	53	M	F	Y	Nivolumab	training	evaluation
519	Vumc-NSCLC-109-1	NSCLC	NSCLC	VUMC	<12h	74	F	N	Y	NA	training	evaluation
520	Vumc-NSCLC-257	NSCLC	NSCLC	VUMC	<12h	75	M	Y	Y	Nivolumab	training	validation
521	Vumc-NSCLC-209	NSCLC	NSCLC	VUMC	<12h	79	M	N	Y	NA	training	validation
522	Vumc-NSCLC-232	NSCLC	NSCLC	VUMC	<12h	63	F	F	Y	Erlotinib	training	evaluation
523	Vumc-NSCLC-185	NSCLC	NSCLC	VUMC	<12h	54	F	Y	Y	Crizotinib	training	validation
524	Vumc-NSCLC-179	NSCLC	NSCLC	VUMC	<12h	67	M	Y	Y	NA	training	validation
525	Vumc-NSCLC-171	NSCLC	NSCLC	VUMC	<12h	63	F	F	Y	Ceritinib	training	evaluation
526	Vumc-NSCLC-175	NSCLC	NSCLC	VUMC	<12h	44	M	N	Y	NA	training	validation
527	Vumc-NSCLC-204	NSCLC	NSCLC	VUMC	<12h	39	M	N	Y	NA	training	evaluation
528	Vumc-NSCLC-219	NSCLC	NSCLC	VUMC	<12h	54	F	Y	Y	NA	training	training
529	Vumc-NSCLC-203	NSCLC	NSCLC	VUMC	<12h	61	F	N	Y	NA	training	validation
530	Vumc-NSCLC-260	NSCLC	NSCLC	VUMC	<12h	78	M	N	Y	NA	training	training
531	Vumc-NSCLC-181	NSCLC	NSCLC	VUMC	<12h	57	F	F	Y	NA	training	validation
532	Vumc-NSCLC-172	NSCLC	NSCLC	VUMC	<12h	54	F	F	Y	NA	training	training
533	Vumc-NSCLC-084	NSCLC	NSCLC	VUMC	<12h	61	F	Y	Y	CLDK-2201	training	training
534	Vumc-NSCLC-298	NSCLC	NSCLC	VUMC	<12h	74	F	F	Y	Dabrafenib + Trametinib	training	evaluation
535	Vumc-NSCLC-300	NSCLC	NSCLC	VUMC	<12h	56	F	F	Y	NA	training	validation
536	Vumc-NSCLC-317	NSCLC	NSCLC	VUMC	<12h	78	M	NA	Y	Nivolumab	training	evaluation
537	MGH-NSCLC-L-09	NSCLC	NSCLC	MGH	>12h	32	M	NA	Y	NA	NA	validation
538	MGH-NSCLC-L-42	NSCLC	NSCLC	MGH	>12h	58	M	NA	Y	NA	NA	validation
539	MGH-NSCLC-L-47	NSCLC	NSCLC	MGH	>12h	82	F	NA	Y	NA	NA	validation
540	MGH-NSCLC-L-72	NSCLC	NSCLC	MGH	>12h	74	F	NA	Y	NA	NA	validation
541	MGH-NSCLC-L-74	NSCLC	NSCLC	MGH	>12h	36	M	N	Y	NA	NA	validation
542	MGH-NSCLC-L-89	NSCLC	NSCLC	MGH	>12h	33	M	NA	Y	NA	NA	validation
543	MGH-NSCLC-L-92	NSCLC	NSCLC	MGH	>12h	63	M	NA	Y	NA	NA	validation
544	MGH-NSCLC-L-96	NSCLC	NSCLC	MGH	>12h	77	F	NA	Y	NA	NA	validation
545	MGH-NSCLC-L01	NSCLC	NSCLC	MGH	>12h	37	F	NA	Y	NA	NA	validation
546	MGH-NSCLC-L03	NSCLC	NSCLC	MGH	>12h	69	M	NA	Y	NA	NA	validation
547	MGH-NSCLC-L07	NSCLC	NSCLC	MGH	>12h	67	F	NA	Y	NA	NA	validation
548	MGH-NSCLC-L100	NSCLC	NSCLC	MGH	>12h	73	M	NA	Y	NA	NA	validation
549	MGH-NSCLC-L114	NSCLC	NSCLC	MGH	>12h	48	F	NA	Y	NA	NA	validation
550	MGH-NSCLC-L11	NSCLC	NSCLC	MGH	>12h	54	M	NA	Y	NA	NA	validation
551	MGH-NSCLC-L12	NSCLC	NSCLC	MGH	>12h	55	F	NA	Y	NA	NA	validation
552	MGH-NSCLC-L18	NSCLC	NSCLC	MGH	>12h	55	M	NA	Y	NA	NA	validation
553	MGH-NSCLC-L19	NSCLC	NSCLC	MGH	>12h	68	F	NA	Y	NA	NA	validation
554	MGH-NSCLC-L20	NSCLC	NSCLC	MGH	>12h	68	F	NA	Y	NA	NA	validation
555	MGH-NSCLC-L22	NSCLC	NSCLC	MGH	>12h	62	M	NA	Y	NA	NA	validation
556	MGH-NSCLC-L23	NSCLC	NSCLC	MGH	>12h	49	F	NA	Y	NA	NA	validation
557	MGH-NSCLC-L25	NSCLC	NSCLC	MGH	>12h	67	M	NA	Y	NA	NA	validation
558	MGH-NSCLC-L32	NSCLC	NSCLC	MGH	>12h	82	F	NA	Y	NA	NA	validation
559	MGH-NSCLC-L36	NSCLC	NSCLC	MGH	>12h	62	F	NA	Y	NA	NA	validation
560	MGH-NSCLC-L37	NSCLC	NSCLC	MGH	>12h	53	F	NA	Y	NA	NA	validation
561	MGH-NSCLC-L39	NSCLC	NSCLC	MGH	>12h	60	M	NA	Y	NA	NA	validation
562	MGH-NSCLC-L40	NSCLC	NSCLC	MGH	>12h	64	F	NA	Y	NA	NA	validation
563	MGH-NSCLC-L44	NSCLC	NSCLC	MGH	>12h	50	F	NA	Y	NA	NA	validation
564	MGH-NSCLC-L51	NSCLC	NSCLC	MGH	>12h	64	F	NA	Y	NA	NA	validation
565	MGH-NSCLC-L56	NSCLC	NSCLC	MGH	>12h	64	F	NA	Y	NA	NA	validation
566	MGH-NSCLC-L58	NSCLC	NSCLC	MGH	>12h	68	F	NA	Y	NA	NA	validation
567	MGH-NSCLC-L65	NSCLC	NSCLC	MGH	>12h	78	M	NA	Y	NA	NA	validation
568	MGH-NSCLC-L99	NSCLC	NSCLC	MGH	>12h	86	M	NA	Y	NA	NA	validation
569	Pang-NSCLC-B295-2	NSCLC	NSCLC	HGTP	<12h	72	M	N	Y	NA	NA	validation
570	Pang-NSCLC-B739-1	NSCLC	NSCLC	HGTP	<12h	36	F	Y	Y	NA	NA	validation
571	MGH-NSCLC-L10	NSCLC	NSCLC	MGH	>12h	65	F	NA	Y	NA	NA	validation
572	MGH-NSCLC-L33	NSCLC	NSCLC	MGH	>12h	64	M	NA	Y	NA	NA	validation
573	MGH-NSCLC-L41	NSCLC	NSCLC	MGH	>12h	61	M	NA	Y	NA	NA	validation
574	MGH-NSCLC-L48	NSCLC	NSCLC	MGH	>12h	56	M	NA	Y	NA	NA	validation
575	MGH-NSCLC-L73	NSCLC	NSCLC	MGH	>12h	70	M	NA	Y	NA	NA	validation
576	MGH-NSCLC-L88	NSCLC	NSCLC	MGH	>12h	59	M	NA	Y	NA	NA	validation
577	MGH-NSCLC-L120	NSCLC	NSCLC	MGH	>12h	58	M	NA	Y	NA	NA	validation
578	MGH-NSCLC-L122	NSCLC	NSCLC	MGH	>12h	70	F	NA	Y	NA	NA	validation
579	MGH-NSCLC-L125	NSCLC	NSCLC	MGH	>12h	42	F	NA	Y	NA	NA	validation
580	MGH-NSCLC-L126	NSCLC	NSCLC	MGH	>12h	55	F	NA	Y	NA	NA	validation
581	MGH-NSCLC-L127	NSCLC	NSCLC	MGH	>12h	74	M	NA	Y	NA	NA	validation
582	MGH-NSCLC-L128	NSCLC	NSCLC	MGH	>12h	63	F	NA	Y	NA	NA	validation
583	MGH-NSCLC-L78	NSCLC	NSCLC	MGH	>12h	54	F	NA	Y	NA	NA	validation
584	NKI-NSCLC-107-081	NSCLC	NSCLC	NKI	<12h	54	M	F	Y	NA	NA	validation
585	NKI-NSCLC-107-123-2	NSCLC	NSCLC	NKI	<12h	69	M	F	Y	NA	NA	validation
586	NKI-NSCLC-107-139-2	NSCLC	NSCLC	NKI	<12h	74	M	F	Y	NA	NA	validation
587	NKI-NSCLC-107-161-2	NSCLC	NSCLC	NKI	<12h	54	M	F	Y	NA	NA	validation
588	NKI-NSCLC-107-126	NSCLC	NSCLC	NKI	<12h	73	F	F	Y	NA	NA	validation
589	NKI-NSCLC-107-183	NSCLC	NSCLC	NKI	<12h	73	F	F	Y	NA	NA	validation
590	NKI-NSCLC-107-245-2	NSCLC	NSCLC	NKI	<12h	67	F	F	Y	Nivolumab	NA	validation
591	NKI-NSCLC-107-262	NSCLC	NSCLC	NKI	<12h	73	F	F	Y	NA	NA	validation
592	NKI-NSCLC-107-270	NSCLC	NSCLC	NKI	<12h	67	M	F	Y	Nivolumab	NA	validation
593	NKI-NSCLC-107-288	NSCLC	NSCLC	NKI	<12h	73	F	F	Y	NA	NA	validation
594	NKI-NSCLC-107-348	NSCLC	NSCLC	NKI	<12h	69	M	F	Y	NA	NA	validation
595	NKI-NSCLC-107-376	NSCLC	NSCLC	NKI	<12h	74	M	F	Y	NA	NA	validation
596	NKI-NSCLC-107-395	NSCLC	NSCLC	NKI	<12h	67	M	Y	Y	Nivolumab	NA	validation
597	NKI-NSCLC-107-419	NSCLC	NSCLC	NKI	<12h	74	M	F	Y	NA	NA	validation
598	NKI-NSCLC-107-439	NSCLC	NSCLC	NKI	<12h	73	F	F	Y	NA	NA	validation
599	NKI-NSCLC-107-455	NSCLC	NSCLC	NKI	<12h	67	F	F	Y	NA	NA	validation
600	NKI-NSCLC-107-466	NSCLC	NSCLC	NKI	<12h	74	M	F	Y	NA	NA	validation
601	NKI-NSCLC-107-487	NSCLC	NSCLC	NKI	<12h	74	M	F	Y	NA	NA	validation
602	NKI-NSCLC-107-508	NSCLC	NSCLC	NKI	<12h	41	M	F	Y	NA	NA	validation
603	NKI-NSCLC-107-518	NSCLC	NSCLC	NKI	<12h	73	F	F	Y	NA	NA	validation
604	NKI-NSCLC-107-533	NSCLC	NSCLC	NKI	<12h	54	M	F	Y	NA	NA	validation
605	NKI-NSCLC-107-546	NSCLC	NSCLC	NKI	<12h	67	M	Y	Y	NA	NA	validation
606	NKI-NSCLC-107-558	NSCLC	NSCLC	NKI	<12h	74	M	F	Y	NA	NA	validation
607	NKI-NSCLC-107-572	NSCLC	NSCLC	NKI	<12h	54	M	F	Y	NA	NA	validation
608	NKI-NSCLC-107-577	NSCLC	NSCLC	NKI	<12h	67	M	Y	Y	NA	NA	validation
609	NKI-NSCLC-107-599	NSCLC	NSCLC	NKI	<12h	52	M	N	Y	NA	NA	validation
610	NKI-NSCLC-107-602	NSCLC	NSCLC	NKI	<12h	52	F	N	Y	Nivolumab	NA	validation
611	NKI-NSCLC-107-642	NSCLC	NSCLC	NKI	<12h	49	F	F	Y	Nivolumab	NA	validation
612	NKI-NSCLC-107-660	NSCLC	NSCLC	NKI	<12h	49	F	F	Y	Nivolumab	NA	validation
613	NKI-NSCLC-107-663	NSCLC	NSCLC	NKI	<12h	69	M	F	Y	NA	NA	validation
614	NKI-NSCLC-107-673	NSCLC	NSCLC	NKI	<12h	74	M	F	Y	NA	NA	validation
615	NKI-NSCLC-107-691	NSCLC	NSCLC	NKI	<12h	54	M	F	Y	NA	NA	validation
616	NKI-NSCLC-107-703	NSCLC	NSCLC	NKI	<12h	67	M	Y	Y	NA	NA	validation
617	NKI-NSCLC-107-705	NSCLC	NSCLC	NKI	<12h	69	M	F	Y	NA	NA	validation
618	MGH-NSCLC-L115	NSCLC	NSCLC	MGH	>12h	50	F	NA	Y	NA	NA	validation
619	MGH-NSCLC-L116	NSCLC	NSCLC	MGH	>12h	51	F	NA	Y	NA	NA	validation
620	MGH-NSCLC-L117	NSCLC	NSCLC	MGH	>12h	70	F	NA	Y	NA	NA	validation
621	MGH-NSCLC-L118	NSCLC	NSCLC	MGH	>12h	49	F	NA	Y	NA	NA	validation
622	MGH-NSCLC-L119	NSCLC	NSCLC	MGH	>12h	68	F	NA	Y	NA	NA	validation
623	MGH-NSCLC-L121	NSCLC	NSCLC	MGH	>12h	71	F	NA	Y	NA	NA	validation
624	MGH-NSCLC-L126-2	NSCLC	NSCLC	MGH	>12h	55	F	NA	Y	NA	NA	validation
625	MGH-NSCLC-L130	NSCLC	NSCLC	MGH	>12h	65	M	NA	Y	NA	NA	validation
626	MGH-NSCLC-L131	NSCLC	NSCLC	MGH	>12h	58	F	NA	Y	NA	NA	validation
627	MGH-NSCLC-L133	NSCLC	NSCLC	MGH	>12h	58	F	NA	Y	NA	NA	validation
628	MGH-NSCLC-L134	NSCLC	NSCLC	MGH	>12h	53	M	NA	Y	NA	NA	validation
629	MGH-NSCLC-L145	NSCLC	NSCLC	MGH	>12h	53	M	NA	N	NA	NA	validation
630	MGH-NSCLC-L149	NSCLC	NSCLC	MGH	>12h	58	M	NA	Y	NA	NA	validation
631	MGH-NSCLC-L158	NSCLC	NSCLC	MGH	>12h	72	F	NA	Y	NA	NA	validation
632	MGH-NSCLC-L169	NSCLC	NSCLC	MGH	>12h	67	F	NA	Y	NA	NA	validation
633	MGH-NSCLC-L173	NSCLC	NSCLC	MGH	>12h	63	M	NA	Y	NA	NA	validation
634	MGH-NSCLC-L178	NSCLC	NSCLC	MGH	>12h	60	F	NA	Y	NA	NA	validation
635	MGH-NSCLC-L180	NSCLC	NSCLC	MGH	>12h	68	M	NA	N	NA	NA	validation
636	Vumc-NSCLC-212	NSCLC	NSCLC	VUMC	<12h	88	M	Y	Y	Dabrafenib	NA	validation
637	Vumc-NSCLC-248	NSCLC	NSCLC	VUMC	<12h	88	M	Y	Y	Dabrafenib	NA	validation
638	NKI-NSCLC-1476	NSCLC	NSCLC	NKI	<12h	74	M	Y	Y	Nivolumab	NA	validation
639	NKI-NSCLC-1530	NSCLC	NSCLC	NKI	<12h	75	M	F	Y	NA	NA	validation
640	NKI-NSCLC-856	NSCLC	NSCLC	NKI	<12h	66	F	F	Y	Nivolumab	NA	validation
641	NKI-NSCLC-1034	NSCLC	NSCLC	NKI	<12h	68	M	Y	Y	Nivolumab	NA	validation
642	NKI-NSCLC-1029	NSCLC	NSCLC	NKI	<12h	58	M	Y	Y	Nivolumab	NA	validation
643	NKI-NSCLC-1211	NSCLC	NSCLC	NKI	<12h	69	M	F	Y	Nivolumab	NA	validation
644	NKI-NSCLC-1528	NSCLC	NSCLC	NKI	<12h	69	M	F	Y	Nivolumab	NA	validation
645	NKI-NSCLC-706	NSCLC	NSCLC	NKI	<12h	74	M	N	Y	Nivolumab	NA	validation
646	NKI-NSCLC-868	NSCLC	NSCLC	NKI	<12h	58	M	F	Y	Nivolumab	NA	validation
647	NKI-NSCLC-1198	NSCLC	NSCLC	NKI	<12h	57	F	Y	Y	Nivolumab	NA	validation
648	NKI-NSCLC-1205	NSCLC	NSCLC	NKI	<12h	66	F	F	Y	Nivolumab	NA	validation
649	NKI-NSCLC-1082	NSCLC	NSCLC	NKI	<12h	67	M	F	Y	Nivolumab	NA	validation
650	NKI-NSCLC-1422	NSCLC	NSCLC	NKI	<12h	75	M	F	Y	Nivolumab	NA	validation
651	NKI-NSCLC-1128	NSCLC	NSCLC	NKI	<12h	74	M	F	Y	Nivolumab	NA	validation
652	NKI-NSCLC-1019	NSCLC	NSCLC	NKI	<12h	63	M	F	Y	Nivolumab	NA	validation
653	NKI-NSCLC-1244	NSCLC	NSCLC	NKI	<12h	58	F	Y	Y	Nivolumab	NA	validation
654	NKI-NSCLC-1143	NSCLC	NSCLC	NKI	<12h	68	M	Y	Y	Nivolumab	NA	validation
655	NKI-NSCLC-1043	NSCLC	NSCLC	NKI	<12h	65	F	Y	Y	Nivolumab	NA	validation
656	NKI-NSCLC-1109	NSCLC	NSCLC	NKI	<12h	70	M	Y	Y	Nivolumab	NA	validation
657	Vumc-NSCLC-335	NSCLC	NSCLC	VUMC	<12h	62	M	N	Y	Nivolumab	NA	validation
658	Vumc-NSCLC-178	NSCLC	NSCLC	VUMC	<12h	61	M	N	Y	NA	NA	validation
659	Vumc-NSCLC-323	NSCLC	NSCLC	VUMC	<12h	55	M	Y	Y	Nivolumab	NA	validation
660	NKI-NSCLC-1369	NSCLC	NSCLC	NKI	<12h	74	M	Y	Y	Nivolumab	NA	validation
661	NKI-NSCLC-1016	NSCLC	NSCLC	NKI	<12h	53	M	Y	Y	Nivolumab	NA	validation
662	NKI-NSCLC-352	NSCLC	NSCLC	NKI	<12h	68	F	F	Y	Nivolumab	NA	validation
663	NKI-NSCLC-1470	NSCLC	NSCLC	NKI	<12h	68	F	F	Y	Nivolumab	NA	validation
664	NKI-NSCLC-1613	NSCLC	NSCLC	NKI	<12h	59	F	F	Y	Nivolumab	NA	validation
665	NKI-NSCLC-865	NSCLC	NSCLC	NKI	<12h	67	M	F	Y	Nivolumab	NA	validation
666	NKI-NSCLC-1379	NSCLC	NSCLC	NKI	<12h	59	F	F	Y	Nivolumab	NA	validation
667	NKI-NSCLC-1553	NSCLC	NSCLC	NKI	<12h	61	F	F	Y	Nivolumab	NA	validation
668	NKI-NSCLC-1348	NSCLC	NSCLC	NKI	<12h	68	F	F	Y	Nivolumab	NA	validation
669	NKI-NSCLC-1349	NSCLC	NSCLC	NKI	<12h	65	M	F	Y	Nivolumab	NA	validation
670	NKI-NSCLC-1342	NSCLC	NSCLC	NKI	<12h	74	M	F	Y	Nivolumab	NA	validation
671	NKI-NSCLC-1409	NSCLC	NSCLC	NKI	<12h	69	M	F	Y	Nivolumab	NA	validation
672	NKI-NSCLC-582	NSCLC	NSCLC	NKI	<12h	69	M	F	Y	Nivolumab	NA	validation
673	NKI-NSCLC-1054	NSCLC	NSCLC	NKI	<12h	58	M	Y	Y	Nivolumab	NA	validation
674	NKI-NSCLC-1041	NSCLC	NSCLC	NKI	<12h	NA	M	F	Y	Nivolumab	NA	validation
675	NKI-NSCLC-879	NSCLC	NSCLC	NKI	<12h	72	F	N	Y	Nivolumab	NA	validation
676	NKI-NSCLC-975	NSCLC	NSCLC	NKI	<12h	73	M	F	Y	Nivolumab	NA	validation
677	NKI-NSCLC-882	NSCLC	NSCLC	NKI	<12h	58	M	Y	Y	Nivolumab	NA	validation
678	NKI-NSCLC-1255	NSCLC	NSCLC	NKI	<12h	50	F	F	Y	Nivolumab	NA	validation
679	NKI-NSCLC-895	NSCLC	NSCLC	NKI	<12h	66	F	F	Y	Nivolumab	NA	validation
680	NKI-NSCLC-1059	NSCLC	NSCLC	NKI	<12h	73	M	F	Y	Nivolumab	NA	validation
681	Vumc-NSCLC-253	NSCLC	NSCLC	VUMC	<12h	53	F	F	N	Nivolumab	NA	validation
682	Vumc-NSCLC-391	NSCLC	NSCLC	VUMC	<12h	65	M	F	Y	Nivolumab	NA	validation
683	NKI-NSCLC-1420	NSCLC	NSCLC	NKI	<12h	57	F	Y	Y	Nivolumab	NA	validation
684	NKI-NSCLC-1459	NSCLC	NSCLC	NKI	<12h	65	M	F	Y	Nivolumab	NA	validation
685	NKI-NSCLC-1485	NSCLC	NSCLC	NKI	<12h	60	F	Y	Y	Nivolumab	NA	validation
686	NKI-NSCLC-1535	NSCLC	NSCLC	NKI	<12h	38	M	N	Y	Nivolumab	NA	validation
687	NKI-NSCLC-1587	NSCLC	NSCLC	NKI	<12h	68	F	F	Y	Nivolumab	NA	validation
688	NKI-NSCLC-1652	NSCLC	NSCLC	NKI	<12h	38	M	N	Y	Nivolumab	NA	validation
689	NKI-NSCLC-1565	NSCLC	NSCLC	NKI	<12h	65	M	F	Y	Nivolumab	NA	validation
690	NKI-NSCLC-689	NSCLC	NSCLC	NKI	<12h	62	F	N	Y	Nivolumab	NA	validation
691	NKI-NSCLC-1362	NSCLC	NSCLC	NKI	<12h	74	M	F	Y	Nivolumab	NA	validation
692	Vumc-NSCLC-404	NSCLC	NSCLC	VUMC	<12h	73	M	F	Y	Nivolumab	NA	validation
693	Vumc-NSCLC-251	NSCLC	NSCLC	VUMC	<12h	69	M	N	Y	Nivolumab	NA	validation
694	NKI-NSCLC-1667	NSCLC	NSCLC	NKI	<12h	68	M	Y	Y	Nivolumab	NA	validation
695	NKI-NSCLC-281	NSCLC	NSCLC	NKI	<12h	42	M	F	Y	NA	NA	validation
696	NKI-NSCLC-642	NSCLC	NSCLC	NKI	<12h	49	F	F	Y	NA	NA	validation
697	NKI-NSCLC-1114	NSCLC	NSCLC	NKI	<12h	77	F	F	Y	Nivolumab	NA	validation
698	NKI-NSCLC-1151	NSCLC	NSCLC	NKI	<12h	58	M	F	Y	NA	NA	validation
699	NKI-NSCLC-1222	NSCLC	NSCLC	NKI	<12h	72	F	Y	Y	Crizotinib	NA	validation
700	NKI-NSCLC-1292	NSCLC	NSCLC	NKI	<12h	75	M	N	Y	Nivolumab	NA	validation
701	NKI-NSCLC-1523	NSCLC	NSCLC	NKI	<12h	56	F	F	Y	Nivolumab	NA	validation
702	NKI-NSCLC-1544	NSCLC	NSCLC	NKI	<12h	63	F	F	Y	Nivolumab	NA	validation
703	NKI-NSCLC-1574	NSCLC	NSCLC	NKI	<12h	44	F	Y	Y	Crizotinib	NA	validation
704	NKI-NSCLC-1589	NSCLC	NSCLC	NKI	<12h	49	M	N	Y	Nivolumab	NA	validation
705	NKI-NSCLC-1593	NSCLC	NSCLC	NKI	<12h	55	F	Y	Y	Nivolumab	NA	validation
706	NKI-NSCLC-1653	NSCLC	NSCLC	NKI	<12h	73	F	F	Y	Nivolumab	NA	validation
707	NKI-NSCLC-1663	NSCLC	NSCLC	NKI	<12h	67	F	F	Y	Nivolumab	NA	validation
708	NKI-NSCLC-1665	NSCLC	NSCLC	NKI	<12h	68	F	F	Y	Nivolumab	NA	validation
709	NKI-NSCLC-1671	NSCLC	NSCLC	NKI	<12h	55	F	F	Y	Nivolumab	NA	validation
710	NKI-NSCLC-1725	NSCLC	NSCLC	NKI	<12h	65	M	Y	Y	Nivolumab	NA	validation
711	NKI-NSCLC-1777	NSCLC	NSCLC	NKI	<12h	64	F	N	Y	Nivolumab	NA	validation
712	NKI-NSCLC-1844	NSCLC	NSCLC	NKI	<12h	70	F	F	Y	Nivolumab	NA	validation
713	NKI-NSCLC-1922	NSCLC	NSCLC	NKI	<12h	77	F	F	Y	Nivolumab	NA	validation
714	NKI-NSCLC-1924	NSCLC	NSCLC	NKI	<12h	64	F	Y	Y	Nivolumab	NA	validation
715	NKI-NSCLC-1931	NSCLC	NSCLC	NKI	<12h	60	M	N	Y	Nivolumab	NA	validation
716	NKI-NSCLC-1946	NSCLC	NSCLC	NKI	<12h	68	F	F	Y	Nivolumab	NA	validation
717	NKI-NSCLC-2006	NSCLC	NSCLC	NKI	<12h	60	F	F	Y	Nivolumab	NA	validation
718	NKI-NSCLC-2062	NSCLC	NSCLC	NKI	<12h	50	F	F	Y	NA	NA	validation
719	NKI-NSCLC-2079	NSCLC	NSCLC	NKI	<12h	62	M	F	Y	Nivolumab	NA	validation
720	NKI-NSCLC-2121	NSCLC	NSCLC	NKI	<12h	50	F	F	Y	NA	NA	validation
721	NKI-NSCLC-2126	NSCLC	NSCLC	NKI	<12h	68	M	Y	Y	Nivolumab	NA	validation
722	NKI-NSCLC-2149	NSCLC	NSCLC	NKI	<12h	30	F	N	Y	Nivolumab	NA	validation
723	NKI-NSCLC-2150	NSCLC	NSCLC	NKI	<12h	58	M	F	Y	Nivolumab	NA	validation
724	NKI-NSCLC-2153	NSCLC	NSCLC	NKI	<12h	46	F	N	Y	Nivolumab	NA	validation
725	NKI-NSCLC-2205	NSCLC	NSCLC	NKI	<12h	75	M	F	Y	Nivolumab	NA	validation
726	NKI-NSCLC-2220	NSCLC	NSCLC	NKI	<12h	66	F	Y	Y	Nivolumab	NA	validation
727	NKI-NSCLC-2237	NSCLC	NSCLC	NKI	<12h	58	M	F	Y	Nivolumab	NA	validation
728	NKI-NSCLC-2314	NSCLC	NSCLC	NKI	<12h	68	M	F	Y	Nivolumab	NA	validation
729	NKI-NSCLC-2403	NSCLC	NSCLC	NKI	<12h	60	M	N	Y	NA	NA	validation
730	NKI-NSCLC-2194	NSCLC	NSCLC	NKI	<12h	68	M	F	Y	Nivolumab	NA	validation
731	NKI-NSCLC-2417	NSCLC	NSCLC	NKI	<12h	74	M	F	Y	Nivolumab	NA	validation
732	MGH-NSCLC-L189-TR2494	NSCLC	NSCLC	MGH	>12h	48	NA	F	N	NA	NA	validation
733	MGH-NSCLC-L190-TR2495	NSCLC	NSCLC	MGH	>12h	72	NA	F	N	NA	NA	validation
734	MGH-NSCLC-L194-TR2500	NSCLC	NSCLC	MGH	>12h	72	NA	NA	N	NA	NA	validation
735	MGH-NSCLC-L195-TR2496	NSCLC	NSCLC	MGH	>12h	70	NA	N	N	NA	NA	validation
736	MGH-NSCLC-L206-TR2497	NSCLC	NSCLC	MGH	>12h	72	NA	F	N	NA	NA	validation
737	MGH-NSCLC-L216-TR2498	NSCLC	NSCLC	MGH	>12h	66	NA	NA	N	NA	NA	validation
738	MGH-NSCLC-L217-TR2499	NSCLC	NSCLC	MGH	>12h	79	NA	F	N	NA	NA	validation
739	NKI-NSCLC-0117-TR2484	NSCLC	NSCLC	NKI	<12h	68	NA	F	N	NA	NA	validation
740	NKI-NSCLC-0134-TR2485	NSCLC	NSCLC	NKI	<12h	56	NA	Y	N	NA	NA	validation
741	NKI-NSCLC-0193-TR2486	NSCLC	NSCLC	NKI	<12h	62	NA	F	N	NA	NA	validation
742	NKI-NSCLC-0220-TR2487	NSCLC	NSCLC	NKI	<12h	50	NA	F	N	NA	NA	validation
743	NKI-NSCLC-0229-TR2488	NSCLC	NSCLC	NKI	<12h	63	NA	F	N	NA	NA	validation
744	NKI-NSCLC-0334-TR2506	NSCLC	NSCLC	NKI	<12h	62	NA	F	N	NA	NA	validation
745	NKI-NSCLC-0423-TR2507	NSCLC	NSCLC	NKI	<12h	49	NA	F	N	NA	NA	validation
746	NKI-NSCLC-0470-TR2508	NSCLC	NSCLC	NKI	<12h	66	NA	F	N	NA	NA	validation
747	NKI-NSCLC-0527-TR2489	NSCLC	NSCLC	NKI	<12h	62	NA	F	N	NA	NA	validation
748	NKI-NSCLC-0640-TR2509	NSCLC	NSCLC	NKI	<12h	59	NA	F	N	NA	NA	validation
749	NKI-NSCLC-0649-TR2510	NSCLC	NSCLC	NKI	<12h	71	NA	F	N	NA	NA	validation
750	NKI-NSCLC-0760-TR2490	NSCLC	NSCLC	NKI	<12h	58	NA	Y	N	NA	NA	validation
751	NKI-NSCLC-0762-TR2511	NSCLC	NSCLC	NKI	<12h	51	NA	F	N	NA	NA	validation
752	NKI-NSCLC-0818-TR2512	NSCLC	NSCLC	NKI	<12h	62	NA	F	N	NA	NA	validation
753	NKI-NSCLC-1691-TR2491	NSCLC	NSCLC	NKI	<12h	54	NA	F	N	NA	NA	validation
754	NKI-NSCLC-2332-TR2513	NSCLC	NSCLC	NKI	<12h	57	NA	Y	N	NA	NA	validation
755	NKI-NSCLC-2381-TR2514	NSCLC	NSCLC	NKI	<12h	63	NA	F	N	NA	NA	validation
756	NKI-NSCLC-2676-TR2515	NSCLC	NSCLC	NKI	<12h	64	NA	Y	N	NA	NA	validation
757	NKI-NSCLC-2679-TR2492	NSCLC	NSCLC	NKI	<12h	65	NA	F	N	NA	NA	validation
758	NKI-NSCLC-3147-TR2516	NSCLC	NSCLC	NKI	<12h	63	NA	F	N	NA	NA	validation
759	NKI-NSCLC-3209-TR2517	NSCLC	NSCLC	NKI	<12h	62	NA	F	N	NA	NA	validation
760	NKI-NSCLC-3211-TR2518	NSCLC	NSCLC	NKI	<12h	62	NA	Y	N	NA	NA	validation
761	NKI-NSCLC-4067-TR2519	NSCLC	NSCLC	NKI	<12h	53	NA	F	N	NA	NA	validation
762	NKI-NSCLC-4202-TR2520	NSCLC	NSCLC	NKI	<12h	76	NA	F	N	NA	NA	validation
763	NKI-NSCLC-4245-TR2521	NSCLC	NSCLC	NKI	<12h	66	NA	F	N	NA	NA	validation
764	NKI-NSCLC-4649-TR2522	NSCLC	NSCLC	NKI	<12h	83	NA	N	N	NA	NA	validation
765	NKI-NSCLC-4780-TR2523	NSCLC	NSCLC	NKI	<12h	63	NA	F	N	NA	NA	validation
766	NKI-NSCLC-4888-TR2493	NSCLC	NSCLC	NKI	<12h	79	NA	F	N	NA	NA	validation
767	NKI-NSCLC-5465-TR2524	NSCLC	NSCLC	NKI	<12h	71	NA	F	N	NA	NA	validation
768	Vumc-NSCLC-388-TR2477	NSCLC	NSCLC	VUMC	<12h	68	NA	NA	N	NA	NA	validation
769	Vumc-NSCLC-390-TR2479	NSCLC	NSCLC	VUMC	<12h	61	NA	Y	N	NA	NA	validation
770	Vumc-NSCLC-393-TR2478	NSCLC	NSCLC	VUMC	<12h	62	NA	NA	N	NA	NA	validation
771	Vumc-NSCLC-459-TR2480	NSCLC	NSCLC	VUMC	<12h	60	NA	NA	N	NA	NA	validation
772	Vumc-NSCLC-539-TR2482	NSCLC	NSCLC	VUMC	<12h	62	NA	F	N	NA	NA	validation
773	Vumc-NSCLC-577-TR2483	NSCLC	NSCLC	VUMC	<12h	57	NA	F	N	NA	NA	validation
774	Vumc-NSCLC-782-TR2501	NSCLC	NSCLC	VUMC	<12h	61	NA	NA	N	NA	NA	validation
775	Vumc-NSCLC-804-TR2502	NSCLC	NSCLC	VUMC	<12h	51	NA	Y	N	NA	NA	validation
776	Vumc-NSCLC-859-TR2503	NSCLC	NSCLC	VUMC	<12h	54	NA	NA	N	NA	NA	validation
777	Vumc-NSCLC-928-TR2504	NSCLC	NSCLC	VUMC	<12h	68	NA	NA	N	NA	NA	validation
778	Vumc-NSCLC-1190-TR2199	NSCLC	NSCLC	VUMC	<12h	67	NA	N	N	NA	NA	validation
779	Vumc-NSCLC-441-TR2238	NSCLC	NSCLC	VUMC	<12h	55	NA	F	N	NA	NA	validation
