# Supplementary material for: Swarm Intelligence-Enhanced Detection of Non-Small-Cell Lung Cancer Using Tumor-Educated Platelets
Source: Cancer Cell. 2017 Aug 14;32(2):238–252.e9. doi: 10.1016/j.ccell.2017.07.004 (PMC6381325; doi:10.1016/j.ccell.2017.07.004)
Supplement: Table S2. Differentially Spliced Genes in Matched NSCLC/non-cancer Cohort, Related to Figure 2 [file mmc3.xlsx]

## Sheet: Table S2
Table S2, related to Figure 2. Differentially spliced genes in matched NSCLC/Non-cancer cohort.			logFC = logarithmic Fold Change. A logFC > 0 corresponds with enriched mRNAs in TEPs of patients with NSCLC
			logCPM = logarithmic Counts-Per-Million
			FDR = False Discovery Rate, p value corrected for multiple hypothesis testing (Benjamini and Hochberg correction)
Ensembl gene ID	HGNC symbol	Description	Chromosome	Band	Strand	Start position	End position	Coding gene size	logFC	logCPM	PValue	FDR
ENSG00000172757	CFL1	cofilin 1 (non-muscle) [Source:HGNC Symbol;Acc:1874]	11	q13.1	-1	65590493	65629497	5863	0.733385	10.0517	4.38099e-21	1.22743e-17
ENSG00000097021	ACOT7	acyl-CoA thioesterase 7 [Source:HGNC Symbol;Acc:24157]	1	p36.31	-1	6324329	6454451	4892	0.961934	7.3922	5.19879e-21	1.22743e-17
ENSG00000130429	ARPC1B	actin related protein 2/3 complex, subunit 1B, 41kDa [Source:HGNC Symbol;Acc:704]	7	q22.1	1	98971872	98992424	3979	0.734805	12.2227	1.31487e-17	1.58853e-14
ENSG00000108654	DDX5	DEAD (Asp-Glu-Ala-Asp) box helicase 5 [Source:HGNC Symbol;Acc:2746]	17	q23.3	-1	62495734	62504317	7319	-1.1191	8.58353	1.34564e-17	1.58853e-14
ENSG00000067365	METTL22	methyltransferase like 22 [Source:HGNC Symbol;Acc:28368]	16	p13.2	1	8715540	8740081	4824	1.00096	6.27764	1.97686e-17	1.86694e-14
ENSG00000126247	CAPNS1	calpain, small subunit 1 [Source:HGNC Symbol;Acc:1481]	19	q13.12	1	36630477	36641255	3478	0.750846	8.67333	3.53297e-17	2.78045e-14
ENSG00000083845	RPS5	ribosomal protein S5 [Source:HGNC Symbol;Acc:10426]	19	q13.43	1	58897767	58906173	3617	-1.14661	7.43492	1.95099e-16	1.31608e-13
ENSG00000114942	EEF1B2	eukaryotic translation elongation factor 1 beta 2 [Source:HGNC Symbol;Acc:3208]	2	q33.3	1	207024309	207027652	1915	-0.929872	7.50672	3.98216e-16	2.35047e-13
ENSG00000019582	CD74	CD74 molecule, major histocompatibility complex, class II invariant chain [Source:HGNC Symbol;Acc:1697]	5	q32	-1	149781200	149792492	3184	-1.14558	8.96653	5.92131e-16	3.10672e-13
ENSG00000156738	MS4A1	membrane-spanning 4-domains, subfamily A, member 1 [Source:HGNC Symbol;Acc:7315]	11	q12.2	1	60223225	60238233	4872	-1.89011	5.19031	7.8797e-16	3.66255e-13
ENSG00000187109	NAP1L1	nucleosome assembly protein 1-like 1 [Source:HGNC Symbol;Acc:7637]	12	q21.2	-1	76438670	76478813	9052	0.721642	12.9534	8.53198e-16	3.66255e-13
ENSG00000184009	ACTG1	actin, gamma 1 [Source:HGNC Symbol;Acc:144]	17	q25.3	-1	79476997	79490873	2976	0.47438	10.557	3.67455e-15	1.44594e-12
ENSG00000185825	BCAP31	B-cell receptor-associated protein 31 [Source:HGNC Symbol;Acc:16695]	X	q28	-1	152965947	152990152	2629	0.569212	9.82488	4.34213e-15	1.5772e-12
ENSG00000103202	NME4	NME/NM23 nucleoside diphosphate kinase 4 [Source:HGNC Symbol;Acc:7852]	16	p13.3	1	446725	460367	3663	1.05025	7.33684	5.24118e-15	1.67017e-12
ENSG00000101335	MYL9	myosin, light chain 9, regulatory [Source:HGNC Symbol;Acc:15754]	20	q11.23	1	35169887	35178228	1199	1.03475	8.17039	5.30549e-15	1.67017e-12
ENSG00000092841	MYL6	myosin, light chain 6, alkali, smooth muscle and non-muscle [Source:HGNC Symbol;Acc:7587]	12	q13.2	1	56551945	56557280	4609	0.695368	12.4791	9.77747e-15	2.76365e-12
ENSG00000102265	TIMP1	TIMP metallopeptidase inhibitor 1 [Source:HGNC Symbol;Acc:11820]	X	p11.23	1	47441712	47446188	1790	0.808424	10.9686	9.94962e-15	2.76365e-12
ENSG00000174748	RPL15	ribosomal protein L15 [Source:HGNC Symbol;Acc:10306]	3	p24.2	1	23958036	23965183	6528	-0.536811	8.57157	1.37536e-14	3.60803e-12
ENSG00000082074	FYB	FYN binding protein [Source:HGNC Symbol;Acc:4036]	5	p13.1	-1	39105338	39274630	6100	0.478959	10.4875	1.69535e-14	4.21338e-12
ENSG00000105401	CDC37	cell division cycle 37 [Source:HGNC Symbol;Acc:1735]	19	p13.2	-1	10501810	10530797	3041	0.600096	6.98615	1.84206e-14	4.3491e-12
ENSG00000213465	ARL2	ADP-ribosylation factor-like 2 [Source:HGNC Symbol;Acc:693]	11	q13.1	1	64781585	64789656	2084	0.935057	4.74109	2.00363e-14	4.50531e-12
ENSG00000136938	ANP32B	acidic (leucine-rich) nuclear phosphoprotein 32 family, member B [Source:HGNC Symbol;Acc:16677]	9	q22.33	1	100745643	100778225	1850	0.732471	8.44828	2.8177e-14	6.04782e-12
ENSG00000254999	BRK1	BRICK1, SCAR/WAVE actin-nucleating complex subunit [Source:HGNC Symbol;Acc:23057]	3	p25.3	1	10157276	10168874	1233	0.578124	8.193	5.43975e-14	1.1168e-11
ENSG00000105887	MTPN	myotrophin [Source:HGNC Symbol;Acc:15667]	7	q33	-1	135611509	135662101	3775	0.699583	11.1722	6.41309e-14	1.26178e-11
ENSG00000142089	IFITM3	interferon induced transmembrane protein 3 [Source:HGNC Symbol;Acc:5414]	11	p15.5	-1	319669	327537	1348	1.26758	6.91574	1.58279e-13	2.98957e-11
ENSG00000099817	POLR2E	polymerase (RNA) II (DNA directed) polypeptide E, 25kDa [Source:HGNC Symbol;Acc:9192]	19	p13.3	-1	1086594	1095598	3991	0.599522	9.08828	1.66118e-13	3.01696e-11
ENSG00000178057	NDUFAF3	NADH dehydrogenase (ubiquinone) complex I, assembly factor 3 [Source:HGNC Symbol;Acc:29918]	3	p21.31	1	49057892	49060928	2434	0.696391	9.86966	4.07746e-13	7.13102e-11
ENSG00000155366	RHOC	ras homolog family member C [Source:HGNC Symbol;Acc:669]	1	p13.2	-1	113243728	113250056	4028	0.68742	5.52318	4.3892e-13	7.40207e-11
ENSG00000156508	EEF1A1	eukaryotic translation elongation factor 1 alpha 1 [Source:HGNC Symbol;Acc:3189]	6	q13	-1	74225473	74233520	5944	-0.727649	11.1421	1.07044e-12	1.73029e-10
ENSG00000204397	CARD16	caspase recruitment domain family, member 16 [Source:HGNC Symbol;Acc:33701]	11	q22.3	-1	104912053	104972158	1688	0.763587	7.57164	1.09929e-12	1.73029e-10
ENSG00000166091	CMTM5	CKLF-like MARVEL transmembrane domain containing 5 [Source:HGNC Symbol;Acc:19176]	14	q11.2	1	23846017	23848981	2875	0.722946	8.99077	1.56523e-12	2.36971e-10
ENSG00000168002	POLR2G	polymerase (RNA) II (DNA directed) polypeptide G [Source:HGNC Symbol;Acc:9194]	11	q12.3	1	62529016	62534182	1923	0.601454	8.15107	1.62598e-12	2.36971e-10
ENSG00000136861	CDK5RAP2	CDK5 regulatory subunit associated protein 2 [Source:HGNC Symbol;Acc:18672]	9	q33.2	-1	123151147	123342448	10080	0.615763	7.22233	1.65609e-12	2.36971e-10
ENSG00000159335	PTMS	parathymosin [Source:HGNC Symbol;Acc:9629]	12	p13.31	1	6874682	6880116	1473	0.809515	5.06485	1.93937e-12	2.69344e-10
ENSG00000167468	GPX4	glutathione peroxidase 4 [Source:HGNC Symbol;Acc:4556]	19	p13.3	1	1103936	1106787	2033	0.616226	11.108	2.45944e-12	3.31814e-10
ENSG00000110011	DNAJC4	DnaJ (Hsp40) homolog, subfamily C, member 4 [Source:HGNC Symbol;Acc:5271]	11	q13.1	1	63997750	64001758	2807	0.565538	7.57718	2.61094e-12	3.35189e-10
ENSG00000173812	EIF1	eukaryotic translation initiation factor 1 [Source:HGNC Symbol;Acc:3249]	17	q21.2	1	39845137	39848920	3623	0.643924	12.2694	2.62643e-12	3.35189e-10
ENSG00000211899	IGHM	immunoglobulin heavy constant mu [Source:HGNC Symbol;Acc:5541]	14	q32.33	-1	106320349	106322323	1461	-1.42763	6.08243	3.2757e-12	4.07049e-10
ENSG00000136003	ISCU	iron-sulfur cluster assembly enzyme [Source:HGNC Symbol;Acc:29882]	12	q23.3	1	108956358	108963160	4439	0.591256	8.98084	3.64241e-12	4.39152e-10
ENSG00000228651			10	q21.1	-1	54316462	54515169	650	0.802489	7.23489	3.72005e-12	4.39152e-10
ENSG00000145425	RPS3A	ribosomal protein S3A [Source:HGNC Symbol;Acc:10421]	4	q31.3	1	152020725	152025804	2341	-0.760142	8.69173	4.36151e-12	5.02318e-10
ENSG00000104164	BLOC1S6	biogenesis of lysosomal organelles complex-1, subunit 6, pallidin [Source:HGNC Symbol;Acc:8549]	15	q21.1	1	45879321	45908197	6812	0.644258	7.15453	6.00187e-12	6.74781e-10
ENSG00000166848	TERF2IP	telomeric repeat binding factor 2, interacting protein [Source:HGNC Symbol;Acc:19246]	16	q23.1	1	75681684	75795770	3379	0.487354	5.82037	7.09609e-12	7.79249e-10
ENSG00000116221	MRPL37	mitochondrial ribosomal protein L37 [Source:HGNC Symbol;Acc:14034]	1	p32.3	1	54649714	54691137	2544	0.812869	5.98872	7.93215e-12	8.51264e-10
ENSG00000110917	MLEC	malectin [Source:HGNC Symbol;Acc:28973]	12	q24.31	1	121124672	121139667	6723	0.699062	5.85561	8.26146e-12	8.66902e-10
ENSG00000168765	GSTM4	glutathione S-transferase mu 4 [Source:HGNC Symbol;Acc:4636]	1	p13.3	1	110198703	110208118	5370	0.719105	6.84641	1.04719e-11	1.07496e-09
ENSG00000181163	NPM1	nucleophosmin (nucleolar phosphoprotein B23, numatrin) [Source:HGNC Symbol;Acc:7910]	5	q35.1	1	170814120	170838141	3828	-0.832011	7.62422	1.13091e-11	1.13621e-09
ENSG00000105402	NAPA	N-ethylmaleimide-sensitive factor attachment protein, alpha [Source:HGNC Symbol;Acc:7641]	19	q13.33	-1	47990894	48018497	5839	0.487166	8.33833	1.25785e-11	1.22264e-09
ENSG00000140553	UNC45A	unc-45 homolog A (C. elegans) [Source:HGNC Symbol;Acc:30594]	15	q26.1	1	91473410	91497323	7498	0.601381	6.95557	1.27965e-11	1.22264e-09
ENSG00000074695	LMAN1	lectin, mannose-binding, 1 [Source:HGNC Symbol;Acc:6631]	18	q21.32	-1	56995055	57027194	6767	0.683351	5.97088	1.29462e-11	1.22264e-09
ENSG00000104904	OAZ1	ornithine decarboxylase antizyme 1 [Source:HGNC Symbol;Acc:8095]	19	p13.3	1	2269485	2273487	3457	0.526084	13.1832	1.3981e-11	1.29447e-09
ENSG00000023191	RNH1	ribonuclease/angiogenin inhibitor 1 [Source:HGNC Symbol;Acc:10074]	11	p15.5	-1	494512	507300	7367	0.542813	7.52709	1.44676e-11	1.30771e-09
ENSG00000106211	HSPB1	heat shock 27kDa protein 1 [Source:HGNC Symbol;Acc:5246]	7	q11.23	1	75931861	75933612	1634	0.803133	7.51909	1.46778e-11	1.30771e-09
ENSG00000160014	CALM3	calmodulin 3 (phosphorylase kinase, delta) [Source:HGNC Symbol;Acc:1449]	19	q13.32	1	47104331	47114050	3667	0.574564	11.9874	1.57681e-11	1.37883e-09
ENSG00000005961	ITGA2B	integrin, alpha 2b (platelet glycoprotein IIb of IIb/IIIa complex, antigen CD41) [Source:HGNC Symbol;Acc:6138]	17	q21.31	-1	42449548	42466873	5551	0.667095	13.2985	1.62421e-11	1.39446e-09
ENSG00000142669	SH3BGRL3	SH3 domain binding glutamic acid-rich protein like 3 [Source:HGNC Symbol;Acc:15568]	1	p36.11	1	26605667	26608007	1780	0.650144	12.8613	1.89793e-11	1.60036e-09
ENSG00000042753	AP2S1	adaptor-related protein complex 2, sigma 1 subunit [Source:HGNC Symbol;Acc:565]	19	q13.32	-1	47341393	47354249	1704	0.581799	7.55419	2.42374e-11	2.00788e-09
ENSG00000119632	IFI27L2	interferon, alpha-inducible protein 27-like 2 [Source:HGNC Symbol;Acc:19753]	14	q32.12	-1	94594116	94596590	1662	0.801014	6.74407	2.51813e-11	2.0501e-09
ENSG00000128272	ATF4	activating transcription factor 4 [Source:HGNC Symbol;Acc:786]	22	q13.1	1	39915700	39918691	2515	0.554567	6.86824	2.79371e-11	2.23592e-09
ENSG00000105711	SCN1B	sodium channel, voltage-gated, type I, beta subunit [Source:HGNC Symbol;Acc:10586]	19	q13.12	1	35521588	35531352	4625	0.671793	6.8926	3.76992e-11	2.96693e-09
ENSG00000171159	C9orf16	chromosome 9 open reading frame 16 [Source:HGNC Symbol;Acc:17823]	9	q34.11	1	130922539	130926207	1662	0.684197	7.55525	3.84403e-11	2.97566e-09
ENSG00000136238	RAC1	ras-related C3 botulinum toxin substrate 1 (rho family, small GTP binding protein Rac1) [Source:HGNC Symbol;Acc:9801]	7	p22.1	1	6414154	6443608	3114	0.503932	9.67631	4.44468e-11	3.38513e-09
ENSG00000102317	RBM3	RNA binding motif (RNP1, RRM) protein 3 [Source:HGNC Symbol;Acc:9900]	X	p11.23	1	48432837	48437454	3731	-0.693617	5.60911	4.71403e-11	3.53328e-09
ENSG00000169241	SLC50A1	solute carrier family 50 (sugar efflux transporter), member 1 [Source:HGNC Symbol;Acc:30657]	1	q22	1	155107820	155111329	2320	0.541618	7.44713	5.41225e-11	3.98454e-09
ENSG00000140988	RPS2	ribosomal protein S2 [Source:HGNC Symbol;Acc:10404]	16	p13.3	-1	2012053	2014861	2413	-0.75473	9.17631	5.48486e-11	3.98454e-09
ENSG00000204287	HLA-DRA	major histocompatibility complex, class II, DR alpha [Source:HGNC Symbol;Acc:4947]	6	p21.32	1	32407619	32412823	1280	-1.17063	7.17402	6.01543e-11	4.30376e-09
ENSG00000203485	INF2	inverted formin, FH2 and WH2 domain containing [Source:HGNC Symbol;Acc:23791]	14	q32.33	1	105155943	105185942	6497	0.619699	7.31439	8.51009e-11	5.99771e-09
ENSG00000163346	PBXIP1	pre-B-cell leukemia homeobox interacting protein 1 [Source:HGNC Symbol;Acc:21199]	1	q21.3	-1	154916552	154928599	3851	0.682803	9.58859	9.28472e-11	6.35982e-09
ENSG00000145703	IQGAP2	IQ motif containing GTPase activating protein 2 [Source:HGNC Symbol;Acc:6111]	5	q13.3	1	75699074	76003957	7904	0.42195	10.074	9.29325e-11	6.35982e-09
ENSG00000126458	RRAS	related RAS viral (r-ras) oncogene homolog [Source:HGNC Symbol;Acc:10447]	19	q13.33	-1	50138549	50143458	1160	0.562421	6.97073	1.07492e-10	7.2511e-09
ENSG00000128731	HERC2	HECT and RLD domain containing E3 ubiquitin protein ligase 2 [Source:HGNC Symbol;Acc:4868]	15	q13.1	-1	28356186	28567298	20027	0.665384	5.18538	1.09491e-10	7.25399e-09
ENSG00000140416	TPM1	tropomyosin 1 (alpha) [Source:HGNC Symbol;Acc:12010]	15	q22.2	1	63334831	63364114	8468	0.577675	10.1937	1.10607e-10	7.25399e-09
ENSG00000206549	PRSS50	protease, serine, 50 [Source:HGNC Symbol;Acc:17910]	3	p21.31	-1	46753605	46854064	2960	1.53206	4.33835	1.16293e-10	7.5224e-09
ENSG00000125868	DSTN	destrin (actin depolymerizing factor) [Source:HGNC Symbol;Acc:15750]	20	p12.1	1	17550508	17590564	3851	0.581334	6.9149	1.27955e-10	8.16491e-09
ENSG00000177556	ATOX1	antioxidant 1 copper chaperone [Source:HGNC Symbol;Acc:798]	5	q33.1	-1	151121877	151152093	5239	0.854302	5.83716	1.30231e-10	8.19935e-09
ENSG00000124486	USP9X	ubiquitin specific peptidase 9, X-linked [Source:HGNC Symbol;Acc:12632]	X	p11.4	1	40944888	41095832	13962	-0.868558	7.60986	1.49261e-10	9.2738e-09
ENSG00000069275	NUCKS1	nuclear casein kinase and cyclin-dependent kinase substrate 1 [Source:HGNC Symbol;Acc:29923]	1	q32.1	-1	205681947	205719404	6546	0.615084	5.87234	1.60701e-10	9.85495e-09
ENSG00000141068	KSR1	kinase suppressor of ras 1 [Source:HGNC Symbol;Acc:6465]	17	q11.1	1	25783670	25953461	11817	-1.10064	5.76579	1.69628e-10	1.0269e-08
ENSG00000167645	YIF1B	Yip1 interacting factor homolog B (S. cerevisiae) [Source:HGNC Symbol;Acc:30511]	19	q13.2	-1	38795753	38807913	3184	0.564138	8.47334	1.82356e-10	1.07673e-08
ENSG00000124733	MEA1	male-enhanced antigen 1 [Source:HGNC Symbol;Acc:6986]	6	p21.1	-1	42979832	42981706	1089	0.50568	7.3132	1.82419e-10	1.07673e-08
ENSG00000125971	DYNLRB1	dynein, light chain, roadblock-type 1 [Source:HGNC Symbol;Acc:15468]	20	q11.22	1	33104214	33128762	3252	0.64336	9.37317	1.88985e-10	1.10171e-08
ENSG00000096384	HSP90AB1	heat shock protein 90kDa alpha (cytosolic), class B member 1 [Source:HGNC Symbol;Acc:5258]	6	p21.1	1	44214824	44221620	2796	-0.768608	7.0788	1.97744e-10	1.13872e-08
ENSG00000231389	HLA-DPA1	major histocompatibility complex, class II, DP alpha 1 [Source:HGNC Symbol;Acc:4938]	6	p21.32	-1	33032346	33048552	5748	-0.882073	6.44256	2.00543e-10	1.14092e-08
ENSG00000177156	TALDO1	transaldolase 1 [Source:HGNC Symbol;Acc:11559]	11	p15.5	1	747329	765024	3005	0.400861	10.4355	2.0706e-10	1.16397e-08
ENSG00000169100	SLC25A6	solute carrier family 25 (mitochondrial carrier; adenine nucleotide translocator), member 6 [Source:HGNC Symbol;Acc:10992]	X	p22.33	-1	1505045	1511617	2164	-0.71432	6.51648	2.2147e-10	1.23033e-08
ENSG00000125354	2006-09-01	septin 6 [Source:HGNC Symbol;Acc:15848]	X	q24	-1	118749687	118827333	6553	0.41154	8.64884	2.42181e-10	1.32974e-08
ENSG00000134419	RPS15A	ribosomal protein S15a [Source:HGNC Symbol;Acc:10389]	16	p12.3	-1	18792617	18801705	6679	-0.68864	7.3783	2.46067e-10	1.33555e-08
ENSG00000057608	GDI2	GDP dissociation inhibitor 2 [Source:HGNC Symbol;Acc:4227]	10	p15.1	-1	5807186	5884095	4033	-0.704631	6.50717	2.65509e-10	1.4247e-08
ENSG00000077549	CAPZB	capping protein (actin filament) muscle Z-line, beta [Source:HGNC Symbol;Acc:1491]	1	p36.13	-1	19665267	19812066	3476	0.379437	10.092	3.67307e-10	1.94879e-08
ENSG00000002586	CD99	CD99 molecule [Source:HGNC Symbol;Acc:7082]	X	p22.33	1	2609220	2659350	3284	0.51081	11.5559	4.23828e-10	2.20017e-08
ENSG00000089157	RPLP0	ribosomal protein, large, P0 [Source:HGNC Symbol;Acc:10371]	12	q24.23	-1	120634489	120639038	4001	-0.687867	8.63785	4.24005e-10	2.20017e-08
ENSG00000120265	PCMT1	protein-L-isoaspartate (D-aspartate) O-methyltransferase [Source:HGNC Symbol;Acc:8728]	6	q25.1	1	150070579	150132556	2832	0.379768	8.36339	4.52079e-10	2.32034e-08
ENSG00000167461	RAB8A	RAB8A, member RAS oncogene family [Source:HGNC Symbol;Acc:7007]	19	p13.12	1	16222439	16245044	5191	0.382957	8.3469	4.64292e-10	2.3574e-08
ENSG00000188404	SELL	selectin L [Source:HGNC Symbol;Acc:10720]	1	q24.2	-1	169659808	169680839	2725	-1.14776	6.39742	4.70332e-10	2.36267e-08
ENSG00000188191	PRKAR1B	protein kinase, cAMP-dependent, regulatory, type I, beta [Source:HGNC Symbol;Acc:9390]	7	p22.3	-1	588834	767287	4491	0.77955	8.59821	4.82915e-10	2.40034e-08
ENSG00000128245	YWHAH	tyrosine 3-monooxygenase/tryptophan 5-monooxygenase activation protein, eta [Source:HGNC Symbol;Acc:12853]	22	q12.3	1	32340447	32353590	2453	0.535428	8.99067	5.7795e-10	2.84279e-08
ENSG00000101460	MAP1LC3A	microtubule-associated protein 1 light chain 3 alpha [Source:HGNC Symbol;Acc:6838]	20	q11.22	1	33134658	33148149	1762	0.855831	4.40665	6.47307e-10	3.15112e-08
ENSG00000105640	RPL18A	ribosomal protein L18a [Source:HGNC Symbol;Acc:10311]	19	p13.11	1	17970685	17974962	3527	-0.763024	8.94401	6.8779e-10	3.31402e-08
ENSG00000166963	MAP1A	microtubule-associated protein 1A [Source:HGNC Symbol;Acc:6835]	15	q15.3	1	43803156	43823818	10652	0.714269	5.20701	7.01315e-10	3.32191e-08
ENSG00000197958	RPL12	ribosomal protein L12 [Source:HGNC Symbol;Acc:10302]	9	q33.3	-1	130209953	130213684	2452	-0.69586	8.79414	7.0413e-10	3.32191e-08
ENSG00000196531	NACA	nascent polypeptide-associated complex alpha subunit [Source:HGNC Symbol;Acc:7629]	12	q13.3	-1	57106212	57125412	10008	-0.577348	8.23718	7.1053e-10	3.32191e-08
ENSG00000116288	PARK7	parkinson protein 7 [Source:HGNC Symbol;Acc:16369]	1	p36.23	1	8014351	8045565	2397	0.510783	10.1519	7.27574e-10	3.36824e-08
ENSG00000231500	RPS18	ribosomal protein S18 [Source:HGNC Symbol;Acc:10401]	6	p21.32	1	33239787	33244287	1898	-0.783598	9.59696	7.6511e-10	3.50762e-08
ENSG00000105220	GPI	glucose-6-phosphate isomerase [Source:HGNC Symbol;Acc:4458]	19	q13.11	1	34850385	34893061	9112	0.52703	8.40586	8.76489e-10	3.9796e-08
ENSG00000167100	SAMD14	sterile alpha motif domain containing 14 [Source:HGNC Symbol;Acc:27312]	17	q21.33	-1	48187404	48207246	7016	0.879064	7.52904	9.21493e-10	4.14409e-08
ENSG00000086506	HBQ1	hemoglobin, theta 1 [Source:HGNC Symbol;Acc:4833]	16	p13.3	1	230452	231180	536	0.80498	6.0405	1.20337e-09	5.36069e-08
ENSG00000108298	RPL19	ribosomal protein L19 [Source:HGNC Symbol;Acc:10312]	17	q12	1	37356536	37360980	2368	-0.707075	8.81689	1.34342e-09	5.92863e-08
ENSG00000144560	VGLL4	vestigial like 4 (Drosophila) [Source:HGNC Symbol;Acc:28966]	3	p25.3	-1	11597544	11762220	6698	0.566311	6.10959	1.47907e-09	6.46681e-08
ENSG00000109854	HTATIP2	HIV-1 Tat interactive protein 2, 30kDa [Source:HGNC Symbol;Acc:16637]	11	p15.1	1	20385231	20405329	2797	0.649322	7.45409	1.5285e-09	6.62162e-08
ENSG00000111348	ARHGDIB	Rho GDP dissociation inhibitor (GDI) beta [Source:HGNC Symbol;Acc:679]	12	p12.3	-1	15094951	15114662	2102	0.393963	11.5894	1.58881e-09	6.82031e-08
ENSG00000101439	CST3	cystatin C [Source:HGNC Symbol;Acc:2475]	20	p11.21	-1	23608534	23619110	2504	0.481621	9.49468	1.68543e-09	7.11257e-08
ENSG00000149357	LAMTOR1	late endosomal/lysosomal adaptor, MAPK and MTOR activator 1 [Source:HGNC Symbol;Acc:26068]	11	q13.4	-1	71796941	71814433	2778	0.437819	10.0321	1.68701e-09	7.11257e-08
ENSG00000114391	RPL24	ribosomal protein L24 [Source:HGNC Symbol;Acc:10325]	3	q12.3	-1	101399935	101405626	2682	-0.707588	7.4814	1.76821e-09	7.37135e-08
ENSG00000102172	SMS	spermine synthase [Source:HGNC Symbol;Acc:11123]	X	p22.11	1	21958691	22025798	2695	0.466314	7.70551	1.77961e-09	7.37135e-08
ENSG00000182287	AP1S2	adaptor-related protein complex 1, sigma 2 subunit [Source:HGNC Symbol;Acc:560]	X	p22.2	-1	15843929	15873054	5362	0.511819	9.24359	1.85446e-09	7.61459e-08
ENSG00000126432	PRDX5	peroxiredoxin 5 [Source:HGNC Symbol;Acc:9355]	11	q13.1	1	64085560	64089283	893	0.473378	8.35599	2.00964e-09	8.18063e-08
ENSG00000125534	PPDPF	pancreatic progenitor cell differentiation and proliferation factor [Source:HGNC Symbol;Acc:16142]	20	q13.33	1	62152077	62153559	1094	0.771046	8.28444	2.16766e-09	8.74844e-08
ENSG00000053254	FOXN3	forkhead box N3 [Source:HGNC Symbol;Acc:1928]	14	q32.11	-1	89591215	90085493	11033	-0.638061	4.375	2.21602e-09	8.86783e-08
ENSG00000122026	RPL21	ribosomal protein L21 [Source:HGNC Symbol;Acc:10313]	13	q12.2	1	27825446	27830828	2249	-0.592762	10.0774	2.25864e-09	8.96245e-08
ENSG00000084207	GSTP1	glutathione S-transferase pi 1 [Source:HGNC Symbol;Acc:4638]	11	q13.2	1	67351066	67354131	1925	-0.593675	7.02599	2.37953e-09	9.36345e-08
ENSG00000008018	PSMB1	proteasome (prosome, macropain) subunit, beta type, 1 [Source:HGNC Symbol;Acc:9537]	6	q27	-1	170844205	170862429	2256	-0.681927	5.69697	2.51759e-09	9.82482e-08
ENSG00000198668	CALM1	calmodulin 1 (phosphorylase kinase, delta) [Source:HGNC Symbol;Acc:1442]	14	q32.11	1	90862846	90874605	7705	0.465293	11.5249	2.67172e-09	1.03409e-07
ENSG00000092820	EZR	ezrin [Source:HGNC Symbol;Acc:12691]	6	q25.3	-1	159186773	159240444	3336	-0.978246	6.04547	2.81769e-09	1.07229e-07
ENSG00000135334	AKIRIN2	akirin 2 [Source:HGNC Symbol;Acc:21407]	6	q15	-1	88384790	88411927	1999	0.505343	8.63771	2.82592e-09	1.07229e-07
ENSG00000125691	RPL23	ribosomal protein L23 [Source:HGNC Symbol;Acc:10316]	17	q12	-1	37004118	37010096	5979	-0.687949	8.02522	2.83855e-09	1.07229e-07
ENSG00000154473	BUB3	BUB3 mitotic checkpoint protein [Source:HGNC Symbol;Acc:1151]	10	q26.13	1	124913793	124924886	3203	-0.725449	5.12247	3.02146e-09	1.13233e-07
ENSG00000173020	ADRBK1	adrenergic, beta, receptor kinase 1 [Source:HGNC Symbol;Acc:289]	11	q13.2	1	67033881	67054027	6665	-0.775903	7.12728	3.1931e-09	1.18723e-07
ENSG00000215301	DDX3X	DEAD (Asp-Glu-Ala-Asp) box helicase 3, X-linked [Source:HGNC Symbol;Acc:2745]	X	p11.4	1	41192651	41223725	6689	-0.806857	6.17926	3.24644e-09	1.19763e-07
ENSG00000168734	PKIG	protein kinase (cAMP-dependent, catalytic) inhibitor gamma [Source:HGNC Symbol;Acc:9019]	20	q13.12	1	43160426	43252888	2496	0.530441	6.31022	3.44862e-09	1.26235e-07
ENSG00000105193	RPS16	ribosomal protein S16 [Source:HGNC Symbol;Acc:10396]	19	q13.2	-1	39923847	39926588	2603	-0.759366	7.10048	3.87872e-09	1.40163e-07
ENSG00000163041	H3F3A	H3 histone, family 3A [Source:HGNC Symbol;Acc:4764]	1	q42.12	1	226249552	226259702	3146	0.670144	5.97288	3.88846e-09	1.40163e-07
ENSG00000140983	RHOT2	ras homolog family member T2 [Source:HGNC Symbol;Acc:21169]	16	p13.3	1	718086	724174	5174	-0.676754	5.65343	3.97205e-09	1.42091e-07
ENSG00000198168	SVIP	small VCP/p97-interacting protein [Source:HGNC Symbol;Acc:25238]	11	p14.3	-1	22835345	22851845	5263	0.609012	8.84281	4.06741e-09	1.4393e-07
ENSG00000177697	CD151	CD151 molecule (Raph blood group) [Source:HGNC Symbol;Acc:1630]	11	p15.5	1	832843	839831	3938	0.682924	8.2397	4.08443e-09	1.4393e-07
ENSG00000179526	SHARPIN	SHANK-associated RH domain interactor [Source:HGNC Symbol;Acc:25321]	8	q24.3	-1	145153536	145163027	2783	0.466358	7.84277	4.15838e-09	1.45451e-07
ENSG00000100243	CYB5R3	cytochrome b5 reductase 3 [Source:HGNC Symbol;Acc:2873]	22	q13.2	-1	43013846	43045574	5973	0.506022	10.6359	4.27092e-09	1.48289e-07
ENSG00000188846	RPL14	ribosomal protein L14 [Source:HGNC Symbol;Acc:10305]	3	p22.1	1	40498783	40503861	2409	-0.643262	8.01753	4.62602e-09	1.59446e-07
ENSG00000136279	DBNL	drebrin-like [Source:HGNC Symbol;Acc:2696]	7	p13	1	44084239	44109055	12587	0.372958	9.26175	4.69612e-09	1.60689e-07
ENSG00000111897	SERINC1	serine incorporator 1 [Source:HGNC Symbol;Acc:13464]	6	q22.31	-1	122764499	122792967	3137	-0.827577	4.91109	4.7584e-09	1.61649e-07
ENSG00000165775	FUNDC2	FUN14 domain containing 2 [Source:HGNC Symbol;Acc:24925]	X	q28	1	154254255	154288578	10252	0.476915	5.95708	4.91419e-09	1.65749e-07
ENSG00000166681	NGFRAP1	nerve growth factor receptor (TNFRSF16) associated protein 1 [Source:HGNC Symbol;Acc:13388]	X	q22.2	1	102631268	102633005	1362	0.657248	9.20526	4.97507e-09	1.66612e-07
ENSG00000011600	TYROBP	TYRO protein tyrosine kinase binding protein [Source:HGNC Symbol;Acc:12449]	19	q13.12	-1	36395303	36399197	907	-0.915791	6.59874	5.10806e-09	1.69861e-07
ENSG00000197111	PCBP2	poly(rC) binding protein 2 [Source:HGNC Symbol;Acc:8648]	12	q13.13	1	53835525	53874946	8400	0.490977	6.23206	5.52542e-09	1.82455e-07
ENSG00000068697	LAPTM4A	lysosomal protein transmembrane 4 alpha [Source:HGNC Symbol;Acc:6924]	2	p24.1	-1	20232411	20251789	1946	-1.05477	5.21881	5.71368e-09	1.87361e-07
ENSG00000170043	TRAPPC1	trafficking protein particle complex 1 [Source:HGNC Symbol;Acc:19894]	17	p13.1	-1	7833663	7835441	1171	0.516515	9.01435	5.80361e-09	1.88997e-07
ENSG00000136167	LCP1	lymphocyte cytosolic protein 1 (L-plastin) [Source:HGNC Symbol;Acc:6528]	13	q14.13	-1	46700055	46786006	5216	-0.881109	8.6076	5.8762e-09	1.90051e-07
ENSG00000168653	NDUFS5	NADH dehydrogenase (ubiquinone) Fe-S protein 5, 15kDa (NADH-coenzyme Q reductase) [Source:HGNC Symbol;Acc:7712]	1	p34.3	1	39491990	39500308	548	0.533416	7.27391	6.04013e-09	1.94024e-07
ENSG00000155115	GTF3C6	general transcription factor IIIC, polypeptide 6, alpha 35kDa [Source:HGNC Symbol;Acc:20872]	6	q21	1	111279763	111289093	1067	0.522302	8.55593	6.13904e-09	1.95869e-07
ENSG00000187653	TMSB4XP8	thymosin beta 4, X-linked pseudogene 8 [Source:HGNC Symbol;Acc:11885]	4	q22.1	-1	91759652	91760263	565	0.866799	7.28962	6.28095e-09	1.99051e-07
ENSG00000111144	LTA4H	leukotriene A4 hydrolase [Source:HGNC Symbol;Acc:6710]	12	q23.1	-1	96394606	96437298	7350	-0.886739	6.86678	7.00514e-09	2.20522e-07
ENSG00000112799	LY86	lymphocyte antigen 86 [Source:HGNC Symbol;Acc:16837]	6	p25.1	1	6588341	6655216	1254	-1.06958	3.97573	7.13294e-09	2.23058e-07
ENSG00000143545	RAB13	RAB13, member RAS oncogene family [Source:HGNC Symbol;Acc:9762]	1	q21.3	-1	153954127	153958834	2713	0.563224	6.55274	7.53016e-09	2.3393e-07
ENSG00000146376	ARHGAP18	Rho GTPase activating protein 18 [Source:HGNC Symbol;Acc:21035]	6	q22.33	-1	129897277	130031370	4640	0.443816	10.3522	8.28713e-09	2.55764e-07
ENSG00000134265	NAPG	N-ethylmaleimide-sensitive factor attachment protein, gamma [Source:HGNC Symbol;Acc:7642]	18	p11.22	1	10525902	10552758	5586	0.565309	6.21205	8.43153e-09	2.5853e-07
ENSG00000206503	HLA-A	major histocompatibility complex, class I, A [Source:HGNC Symbol;Acc:4931]	6	p22.1	1	29909037	29913661	2710	0.7469	10.4411	8.6646e-09	2.62908e-07
ENSG00000100650	SRSF5	serine/arginine-rich splicing factor 5 [Source:HGNC Symbol;Acc:10787]	14	q24.1	1	70193617	70238722	5357	-0.763399	6.53518	8.73331e-09	2.62908e-07
ENSG00000161911	TREML1	triggering receptor expressed on myeloid cells-like 1 [Source:HGNC Symbol;Acc:20434]	6	p21.1	-1	41117080	41122075	1483	0.449059	10.8869	8.74132e-09	2.62908e-07
ENSG00000185909	KLHDC8B	kelch domain containing 8B [Source:HGNC Symbol;Acc:28557]	3	p21.31	1	49209044	49213917	2156	0.891097	5.52163	1.00851e-08	3.01403e-07
ENSG00000175390	EIF3F	eukaryotic translation initiation factor 3, subunit F [Source:HGNC Symbol;Acc:3275]	11	p15.4	1	7991798	8023409	9431	-0.647416	6.89998	1.1869e-08	3.52486e-07
ENSG00000148303	RPL7A	ribosomal protein L7a [Source:HGNC Symbol;Acc:10364]	9	q34.2	1	136215069	136218281	2242	-0.642101	8.10559	1.32435e-08	3.90849e-07
ENSG00000158856	DMTN	dematin actin binding protein [Source:HGNC Symbol;Acc:3382]	8	p21.3	1	21906506	21940038	4511	0.730368	7.94615	1.33523e-08	3.91613e-07
ENSG00000198189	HSD17B11	hydroxysteroid (17-beta) dehydrogenase 11 [Source:HGNC Symbol;Acc:22960]	4	q22.1	-1	88257762	88312538	2435	-0.903101	4.67439	1.34637e-08	3.92442e-07
ENSG00000141027	NCOR1	nuclear receptor corepressor 1 [Source:HGNC Symbol;Acc:7672]	17	p11.2	-1	15932471	16121499	15393	0.332293	9.76925	1.37747e-08	3.99044e-07
ENSG00000160446	ZDHHealthy Control12	zinc finger, DHHealthy Control-type containing 12 [Source:HGNC Symbol;Acc:19159]	9	q34.11	-1	131483148	131486406	2597	0.518501	4.97459	1.40266e-08	4.03863e-07
ENSG00000138376	BARD1	BRCA1 associated RING domain 1 [Source:HGNC Symbol;Acc:952]	2	q35	-1	215590370	215674428	6062	0.685032	6.3556	1.44269e-08	4.12871e-07
ENSG00000122406	RPL5	ribosomal protein L5 [Source:HGNC Symbol;Acc:10360]	1	p22.1	1	93297582	93307481	2890	-0.70766	8.4341	1.47807e-08	4.20448e-07
ENSG00000149932	TMEM219	transmembrane protein 219 [Source:HGNC Symbol;Acc:25201]	16	p11.2	1	29952206	29984373	2428	0.476591	10.3244	1.49808e-08	4.23588e-07
ENSG00000233276	GPX1	glutathione peroxidase 1 [Source:HGNC Symbol;Acc:4553]	3	p21.31	-1	49394609	49396033	1425	0.512394	10.7551	1.65178e-08	4.64267e-07
ENSG00000064961	HMG20B	high mobility group 20B [Source:HGNC Symbol;Acc:5002]	19	p13.3	1	3572775	3579086	3857	0.475609	8.07234	1.74735e-08	4.88223e-07
ENSG00000147400	CETN2	centrin, EF-hand protein, 2 [Source:HGNC Symbol;Acc:1867]	X	q28	-1	151995517	151999321	1928	0.544315	6.42909	1.76614e-08	4.90572e-07
ENSG00000205593	DENND6B	DENN/MADD domain containing 6B [Source:HGNC Symbol;Acc:32690]	22	q13.33	-1	50747459	50765489	5935	0.658127	5.52217	1.86794e-08	5.15813e-07
ENSG00000169714	CNBP	CCHealthy Control-type zinc finger, nucleic acid binding protein [Source:HGNC Symbol;Acc:13164]	3	q21.3	-1	128888327	128902765	1927	-0.697615	5.64174	1.96332e-08	5.38999e-07
ENSG00000102007	PLP2	proteolipid protein 2 (colonic epithelium-enriched) [Source:HGNC Symbol;Acc:9087]	X	p11.23	1	49028273	49031588	1279	-0.72219	5.24997	1.99836e-08	5.45449e-07
ENSG00000172159	FRMD3	FERM domain containing 3 [Source:HGNC Symbol;Acc:24125]	9	q21.32	-1	85857905	86153461	6361	0.592671	7.49039	2.07005e-08	5.61769e-07
ENSG00000115484	CCT4	chaperonin containing TCP1, subunit 4 (delta) [Source:HGNC Symbol;Acc:1617]	2	p15	-1	62095224	62115939	2830	-0.884486	5.5605	2.11783e-08	5.71451e-07
ENSG00000005812	FBXL3	F-box and leucine-rich repeat protein 3 [Source:HGNC Symbol;Acc:13599]	13	q22.3	-1	77566740	77601330	4651	-0.656518	4.25866	2.17164e-08	5.82641e-07
ENSG00000109971	HSPA8	heat shock 70kDa protein 8 [Source:HGNC Symbol;Acc:5241]	11	q24.1	-1	122928197	122933938	4849	-0.636402	7.51928	2.3119e-08	6.14398e-07
ENSG00000091140	DLD	dihydrolipoamide dehydrogenase [Source:HGNC Symbol;Acc:2898]	7	q31.1	1	107531415	107572175	5299	-0.99606	4.90135	2.31603e-08	6.14398e-07
ENSG00000133742	CA1	carbonic anhydrase I [Source:HGNC Symbol;Acc:1368]	8	q21.2	-1	86239837	86291243	4068	1.9447	6.05579	2.33312e-08	6.15476e-07
ENSG00000075945	KIFAP3	kinesin-associated protein 3 [Source:HGNC Symbol;Acc:17060]	1	q24.2	-1	169890467	170054349	5014	0.541251	7.91354	2.35072e-08	6.16673e-07
ENSG00000161547	SRSF2	serine/arginine-rich splicing factor 2 [Source:HGNC Symbol;Acc:10783]	17	q25.1	-1	74730197	74733456	3017	0.586996	5.6815	2.37458e-08	6.19489e-07
ENSG00000104529	EEF1D	eukaryotic translation elongation factor 1 delta (guanine nucleotide exchange protein) [Source:HGNC Symbol;Acc:3211]	8	q24.3	-1	144661867	144681711	9390	-0.563878	7.00741	2.44522e-08	6.34412e-07
ENSG00000145335	SNCA	synuclein, alpha (non A4 component of amyloid precursor) [Source:HGNC Symbol;Acc:11138]	4	q22.1	-1	90645250	90759466	4011	0.465273	10.4659	2.54794e-08	6.57453e-07
ENSG00000155508	CNOT8	CCR4-NOT transcription complex, subunit 8 [Source:HGNC Symbol;Acc:9207]	5	q33.2	1	154237113	154256353	3930	-0.792114	4.54811	2.56633e-08	6.58599e-07
ENSG00000118564	FBXL5	F-box and leucine-rich repeat protein 5 [Source:HGNC Symbol;Acc:13602]	4	p15.32	-1	15606162	15683302	4573	-0.812901	5.81209	2.62417e-08	6.69802e-07
ENSG00000143761	ARF1	ADP-ribosylation factor 1 [Source:HGNC Symbol;Acc:652]	1	q42.13	1	228270361	228286912	3280	0.349095	9.84505	2.80085e-08	7.11053e-07
ENSG00000105404	RABAC1	Rab acceptor 1 (prenylated) [Source:HGNC Symbol;Acc:9794]	19	q13.2	-1	42460833	42463542	1999	0.456192	8.90315	3.11146e-08	7.85684e-07
ENSG00000204628	GNB2L1	guanine nucleotide binding protein (G protein), beta polypeptide 2-like 1 [Source:HGNC Symbol;Acc:4399]	5	q35.3	-1	180663909	180675096	6333	-0.516659	9.1655	3.14346e-08	7.89543e-07
ENSG00000117748	RPA2	replication protein A2, 32kDa [Source:HGNC Symbol;Acc:10290]	1	p35.3	-1	28218035	28241257	2019	-0.767547	5.17441	3.59593e-08	8.98411e-07
ENSG00000146112	PPP1R18	protein phosphatase 1, regulatory subunit 18 [Source:HGNC Symbol;Acc:29413]	6	p21.33	-1	30644166	30655672	4599	0.545121	4.50532	3.61994e-08	8.9965e-07
ENSG00000140968	IRF8	interferon regulatory factor 8 [Source:HGNC Symbol;Acc:5358]	16	q24.1	1	85932409	85956215	5162	-1.19491	3.6475	3.67773e-08	9.04766e-07
ENSG00000185787	MORF4L1	mortality factor 4 like 1 [Source:HGNC Symbol;Acc:16989]	15	q25.1	1	79102829	79190475	6584	0.314387	8.98175	3.67884e-08	9.04766e-07
ENSG00000154146	NRGN	neurogranin (protein kinase C substrate, RC3) [Source:HGNC Symbol;Acc:8000]	11	q24.2	1	124609742	124617106	1309	0.569689	9.21547	3.84639e-08	9.38088e-07
ENSG00000103479	RBL2	retinoblastoma-like 2 (p130) [Source:HGNC Symbol;Acc:9894]	16	q12.2	1	53467889	53525561	7530	-0.655877	6.64772	3.85407e-08	9.38088e-07
ENSG00000198242	RPL23A	ribosomal protein L23a [Source:HGNC Symbol;Acc:10317]	17	q11.2	1	27046411	27051377	2824	-0.690131	7.40608	4.05996e-08	9.83135e-07
ENSG00000182208	MOB2	MOB kinase activator 2 [Source:HGNC Symbol;Acc:24904]	11	p15.5	-1	1490687	1522477	4504	0.469232	6.23985	4.27371e-08	1.02962e-06
ENSG00000149273	RPS3	ribosomal protein S3 [Source:HGNC Symbol;Acc:10420]	11	q13.4	1	75110530	75133324	5894	-0.613328	9.50656	4.43177e-08	1.05846e-06
ENSG00000142937	RPS8	ribosomal protein S8 [Source:HGNC Symbol;Acc:10441]	1	p34.1	1	45240923	45244451	2847	-0.688212	7.90919	4.44193e-08	1.05846e-06
ENSG00000058262	SEC61A1	Sec61 alpha 1 subunit (S. cerevisiae) [Source:HGNC Symbol;Acc:18276]	3	q21.3	1	127770484	127790526	4697	-0.827024	4.23042	4.46069e-08	1.05846e-06
ENSG00000237805			17	q12	1	34195971	34212867	662	0.884695	5.18044	4.5262e-08	1.06537e-06
ENSG00000111679	PTPN6	protein tyrosine phosphatase, non-receptor type 6 [Source:HGNC Symbol;Acc:9658]	12	p13.31	1	7055631	7070479	5009	-0.542863	7.64835	4.53494e-08	1.06537e-06
ENSG00000204257	HLA-DMA	major histocompatibility complex, class II, DM alpha [Source:HGNC Symbol;Acc:4934]	6	p21.32	-1	32916390	32936871	2534	-0.806443	5.28416	4.61735e-08	1.07936e-06
ENSG00000110700	RPS13	ribosomal protein S13 [Source:HGNC Symbol;Acc:10386]	11	p15.1	-1	17095936	17099334	2186	-0.669103	8.17741	4.72851e-08	1.0999e-06
ENSG00000144848	ATG3	autophagy related 3 [Source:HGNC Symbol;Acc:20962]	3	q13.2	-1	112251356	112280893	6111	-0.68314	5.86134	5.07583e-08	1.17491e-06
ENSG00000166311	SMPD1	sphingomyelin phosphodiesterase 1, acid lysosomal [Source:HGNC Symbol;Acc:11120]	11	p15.4	1	6411655	6416228	2756	0.855287	4.28318	5.12099e-08	1.17958e-06
ENSG00000204525	HLA-C	major histocompatibility complex, class I, C [Source:HGNC Symbol;Acc:4933]	6	p21.33	-1	31236526	31239907	2507	0.623232	9.95611	5.74853e-08	1.3177e-06
ENSG00000173083	HPSE	heparanase [Source:HGNC Symbol;Acc:5164]	4	q21.23	-1	84213614	84256306	4721	0.916568	6.75289	5.9073e-08	1.34755e-06
ENSG00000067082	KLF6	Kruppel-like factor 6 [Source:HGNC Symbol;Acc:2235]	10	p15.1	-1	3818188	3827473	6139	-0.552022	5.87091	6.12406e-08	1.39028e-06
ENSG00000100129	EIF3L	eukaryotic translation initiation factor 3, subunit L [Source:HGNC Symbol;Acc:18138]	22	q13.1	1	38244875	38285414	4296	-0.710531	6.65984	6.32831e-08	1.42977e-06
ENSG00000121766	ZCCHealthy Control17	zinc finger, CCHealthy Control domain containing 17 [Source:HGNC Symbol;Acc:30246]	1	p35.2	1	31769842	31837783	1891	0.470544	7.50208	6.61264e-08	1.4869e-06
ENSG00000012124	CD22	CD22 molecule [Source:HGNC Symbol;Acc:1643]	19	q13.12	1	35810164	35838258	5839	-0.993712	3.8844	6.76452e-08	1.51384e-06
ENSG00000070182	SPTB	spectrin, beta, erythrocytic [Source:HGNC Symbol;Acc:11274]	14	q23.3	-1	65213002	65346601	14771	0.611601	7.23441	6.9105e-08	1.53922e-06
ENSG00000071859	FAM50A	family with sequence similarity 50, member A [Source:HGNC Symbol;Acc:18786]	X	q28	1	153672473	153679002	2567	0.458839	6.64883	7.08242e-08	1.5701e-06
ENSG00000104324	CPQ	carboxypeptidase Q [Source:HGNC Symbol;Acc:16910]	8	q22.1	1	97657455	98161882	3457	0.512265	6.46213	7.12029e-08	1.57112e-06
ENSG00000101940	WDR13	WD repeat domain 13 [Source:HGNC Symbol;Acc:14352]	X	p11.23	1	48448430	48463581	4210	0.375926	7.09117	7.26822e-08	1.5963e-06
ENSG00000163466	ARPC2	actin related protein 2/3 complex, subunit 2, 34kDa [Source:HGNC Symbol;Acc:705]	2	q35	1	219081817	219119079	6562	0.258401	10.6347	7.48398e-08	1.63573e-06
ENSG00000071994	PDCD2	programmed cell death 2 [Source:HGNC Symbol;Acc:8762]	6	q27	-1	170884383	170893780	6476	-1.03832	3.92222	7.51702e-08	1.63573e-06
ENSG00000161013	MGAT4B	mannosyl (alpha-1,3-)-glycoprotein beta-1,4-N-acetylglucosaminyltransferase, isozyme B [Source:HGNC Symbol;Acc:7048]	5	q35.3	-1	179224597	179233952	5495	0.521152	9.78242	7.78421e-08	1.6861e-06
ENSG00000131100	ATP6V1E1	ATPase, H+ transporting, lysosomal 31kDa, V1 subunit E1 [Source:HGNC Symbol;Acc:857]	22	q11.21	-1	18074902	18111584	3212	0.375994	8.04106	7.97004e-08	1.71847e-06
ENSG00000076770	MBNL3	muscleblind-like splicing regulator 3 [Source:HGNC Symbol;Acc:20564]	X	q26.2	-1	131503345	131623996	12199	0.584311	7.16666	8.06027e-08	1.73003e-06
ENSG00000135090	TAOK3	TAO kinase 3 [Source:HGNC Symbol;Acc:18133]	12	q24.23	-1	118587606	118810750	10570	0.331469	9.05162	8.1106e-08	1.73295e-06
ENSG00000108639	SYNGR2	synaptogyrin 2 [Source:HGNC Symbol;Acc:11499]	17	q25.3	1	76164639	76169608	4074	-1.22568	3.69582	8.27303e-08	1.7597e-06
ENSG00000243317	C7orf73	chromosome 7 open reading frame 73 [Source:HGNC Symbol;Acc:41909]	7	q33	1	135347244	135378166	3742	0.536895	8.51612	8.44064e-08	1.7873e-06
ENSG00000119335	SET	SET nuclear oncogene [Source:HGNC Symbol;Acc:10760]	9	q34.11	1	131445703	131458679	4355	0.351855	7.07835	8.54767e-08	1.80188e-06
ENSG00000137075	RNF38	ring finger protein 38 [Source:HGNC Symbol;Acc:18052]	9	p13.2	-1	36336393	36487545	6138	-0.691267	4.54419	8.6188e-08	1.8088e-06
ENSG00000122986	HVCN1	hydrogen voltage-gated channel 1 [Source:HGNC Symbol;Acc:28240]	12	q24.11	-1	111065646	111142755	3595	-1.33783	3.84243	9.66554e-08	2.01128e-06
ENSG00000051523	CYBA	cytochrome b-245, alpha polypeptide [Source:HGNC Symbol;Acc:2577]	16	q24.3	-1	88709691	88717560	3357	-0.898471	7.0971	9.66881e-08	2.01128e-06
ENSG00000144713	RPL32	ribosomal protein L32 [Source:HGNC Symbol;Acc:10336]	3	p25.2	-1	12875984	12883087	3720	-0.681067	7.93931	9.74513e-08	2.01827e-06
ENSG00000167658	EEF2	eukaryotic translation elongation factor 2 [Source:HGNC Symbol;Acc:3214]	19	p13.3	-1	3976054	3985467	4027	-0.561773	7.05126	9.95501e-08	2.05273e-06
ENSG00000169925	BRD3	bromodomain containing 3 [Source:HGNC Symbol;Acc:1104]	9	q34.2	-1	136895427	136933657	6876	0.462634	7.18835	1.05026e-07	2.15622e-06
ENSG00000160211	G6PD	glucose-6-phosphate dehydrogenase [Source:HGNC Symbol;Acc:4057]	X	q28	-1	153759606	153775787	3709	0.616453	5.18468	1.13745e-07	2.32513e-06
ENSG00000137941	TTLL7	tubulin tyrosine ligase-like family, member 7 [Source:HGNC Symbol;Acc:26242]	1	p31.1	-1	84330711	84464833	10543	0.662424	6.18268	1.14607e-07	2.33265e-06
ENSG00000100316	RPL3	ribosomal protein L3 [Source:HGNC Symbol;Acc:10332]	22	q13.1	-1	39708887	39716394	4787	-0.568755	10.194	1.20371e-07	2.43945e-06
ENSG00000065978	YBX1	Y box binding protein 1 [Source:HGNC Symbol;Acc:8014]	1	p34.2	1	43148098	43168020	1930	0.462417	7.23308	1.21377e-07	2.44932e-06
ENSG00000006125	AP2B1	adaptor-related protein complex 2, beta 1 subunit [Source:HGNC Symbol;Acc:563]	17	q12	1	33905065	34053436	7797	0.441568	6.62706	1.23864e-07	2.48888e-06
ENSG00000008282	SYPL1	synaptophysin-like 1 [Source:HGNC Symbol;Acc:11507]	7	q22.3	-1	105730949	105753022	2794	-0.799187	4.13165	1.32856e-07	2.64937e-06
ENSG00000114439	BBX	bobby sox homolog (Drosophila) [Source:HGNC Symbol;Acc:14422]	3	q13.12	1	107241783	107530171	11877	0.42839	6.92233	1.32973e-07	2.64937e-06
ENSG00000146007	ZMAT2	zinc finger, matrin-type 2 [Source:HGNC Symbol;Acc:26433]	5	q31.3	1	140078265	140086248	1799	0.44159	5.98567	1.35021e-07	2.67886e-06
ENSG00000090382	LYZ	lysozyme [Source:HGNC Symbol;Acc:6740]	12	q15	1	69742121	69748014	1764	-1.36945	7.50376	1.36178e-07	2.69052e-06
ENSG00000184752	NDUFA12	NADH dehydrogenase (ubiquinone) 1 alpha subcomplex, 12 [Source:HGNC Symbol;Acc:23987]	12	q22	-1	95290831	95397546	1815	-0.808751	4.38645	1.44538e-07	2.84378e-06
ENSG00000142541	RPL13A	ribosomal protein L13a [Source:HGNC Symbol;Acc:10304]	19	q13.33	1	49990811	49995565	2369	-0.572855	9.85998	1.45331e-07	2.84751e-06
ENSG00000158195	WASF2	WAS protein family, member 2 [Source:HGNC Symbol;Acc:12733]	1	p36.11	-1	27730730	27816669	5666	0.46884	6.33108	1.48301e-07	2.89294e-06
ENSG00000205937	RNPS1	RNA binding protein S1, serine-rich domain [Source:HGNC Symbol;Acc:10080]	16	p13.3	-1	2303117	2318413	8582	-0.458138	4.94584	1.48874e-07	2.89294e-06
ENSG00000140612	SEC11A	SEC11 homolog A (S. cerevisiae) [Source:HGNC Symbol;Acc:17718]	15	q25.3	-1	85212775	85259947	5742	-0.618113	4.77071	1.50608e-07	2.91463e-06
ENSG00000170004	CHD3	chromodomain helicase DNA binding protein 3 [Source:HGNC Symbol;Acc:1918]	17	p13.1	1	7788124	7816078	9758	0.615526	5.90892	1.546e-07	2.97968e-06
ENSG00000156482	RPL30	ribosomal protein L30 [Source:HGNC Symbol;Acc:10333]	8	q22.2	-1	99037079	99058697	4027	-0.732757	5.18745	1.55927e-07	2.99303e-06
ENSG00000160789	LMNA	lamin A/C [Source:HGNC Symbol;Acc:6636]	1	q22	1	156052364	156109880	6985	0.388129	9.65251	1.58391e-07	3.017e-06
ENSG00000167110	GOLGA2	golgin A2 [Source:HGNC Symbol;Acc:4425]	9	q34.11	-1	131018108	131038274	6961	0.469352	6.00074	1.58453e-07	3.017e-06
ENSG00000135046	ANXA1	annexin A1 [Source:HGNC Symbol;Acc:533]	9	q21.13	1	75766673	75785309	4561	-0.938496	7.37475	1.61385e-07	3.06047e-06
ENSG00000065135	GNAI3	guanine nucleotide binding protein (G protein), alpha inhibiting activity polypeptide 3 [Source:HGNC Symbol;Acc:4387]	1	p13.3	1	110091233	110136975	3206	-0.639039	5.2068	1.62738e-07	3.07379e-06
ENSG00000147099	HDAC8	histone deacetylase 8 [Source:HGNC Symbol;Acc:13315]	X	q13.1	-1	71549366	71792953	5386	-0.64823	6.23038	1.68051e-07	3.15024e-06
ENSG00000093010	COMT	catechol-O-methyltransferase [Source:HGNC Symbol;Acc:2228]	22	q11.21	1	19929130	19957498	5195	0.474266	5.32106	1.68119e-07	3.15024e-06
ENSG00000112306	RPS12	ribosomal protein S12 [Source:HGNC Symbol;Acc:10385]	6	q23.2	1	133135580	133138703	767	-0.596918	8.71364	1.69027e-07	3.15473e-06
ENSG00000135486	HNRNPA1	heterogeneous nuclear ribonucleoprotein A1 [Source:HGNC Symbol;Acc:5031]	12	q13.13	1	54673977	54680872	5093	-0.534579	8.20922	1.71273e-07	3.18406e-06
ENSG00000121774	KHDRBS1	KH domain containing, RNA binding, signal transduction associated 1 [Source:HGNC Symbol;Acc:18116]	1	p35.1	1	32479430	32526451	3588	-0.578963	5.55782	1.72682e-07	3.19766e-06
ENSG00000112335	SNX3	sorting nexin 3 [Source:HGNC Symbol;Acc:11174]	6	q21	-1	108532426	108582464	1842	0.346769	9.25433	1.76513e-07	3.25583e-06
ENSG00000147526	TACC1	transforming, acidic coiled-coil containing protein 1 [Source:HGNC Symbol;Acc:11522]	8	p11.22	1	38585704	38710546	12609	0.425705	6.8683	1.77546e-07	3.26215e-06
ENSG00000147206	NXF3	nuclear RNA export factor 3 [Source:HGNC Symbol;Acc:8073]	X	q22.1	-1	102330738	102348157	3740	0.968616	4.19377	1.79577e-07	3.28667e-06
ENSG00000135829	DHX9	DEAH (Asp-Glu-Ala-His) box helicase 9 [Source:HGNC Symbol;Acc:2750]	1	q25.3	1	182808504	182856886	5645	-0.71958	5.91109	1.82155e-07	3.32099e-06
ENSG00000122359	ANXA11	annexin A11 [Source:HGNC Symbol;Acc:535]	10	q22.3	-1	81910645	81965328	8770	0.289988	9.16884	1.86321e-07	3.38387e-06
ENSG00000064601	CTSA	cathepsin A [Source:HGNC Symbol;Acc:9251]	20	q13.12	1	44518783	44527459	5856	0.383564	12.606	1.87852e-07	3.39658e-06
ENSG00000084234	APLP2	amyloid beta (A4) precursor-like protein 2 [Source:HGNC Symbol;Acc:598]	11	q24.3	1	129939732	130014699	7444	-0.941655	6.1072	1.88459e-07	3.39658e-06
ENSG00000026508	CD44	CD44 molecule (Indian blood group) [Source:HGNC Symbol;Acc:1681]	11	p13	1	35160417	35253949	10060	-0.93823	5.4229	1.90315e-07	3.41699e-06
ENSG00000131401	NAPSB	napsin B aspartic peptidase, pseudogene [Source:HGNC Symbol;Acc:13396]	19	q13.33	-1	50837053	50848024	1915	-1.23795	4.34545	1.98705e-07	3.5541e-06
ENSG00000160714	UBE2Q1	ubiquitin-conjugating enzyme E2Q family member 1 [Source:HGNC Symbol;Acc:15698]	1	q21.3	-1	154521053	154531504	4161	0.423543	7.13233	2.09145e-07	3.72449e-06
ENSG00000272168	CASC15	cancer susceptibility candidate 15 (non-protein coding) [Source:HGNC Symbol;Acc:28245]	6	p22.3	1	21665003	22214734	11161	0.655776	5.11781	2.09808e-07	3.72449e-06
ENSG00000084090	STARD7	StAR-related lipid transfer (START) domain containing 7 [Source:HGNC Symbol;Acc:18063]	2	q11.2	-1	96850597	96874563	4414	-0.865212	4.31004	2.15464e-07	3.81056e-06
ENSG00000132589	FLOT2	flotillin 2 [Source:HGNC Symbol;Acc:3758]	17	q11.2	-1	27206353	27224697	3336	-0.603957	5.5115	2.163e-07	3.81108e-06
ENSG00000180879	SSR4	signal sequence receptor, delta [Source:HGNC Symbol;Acc:11326]	X	q28	1	153058971	153063960	4590	0.428346	9.51181	2.19496e-07	3.85301e-06
ENSG00000127084	FGD3	FYVE, RhoGEF and PH domain containing 3 [Source:HGNC Symbol;Acc:16027]	9	q22.31	1	95709733	95798518	6055	-0.693928	5.73562	2.28608e-07	3.9981e-06
ENSG00000108405	P2RX1	purinergic receptor P2X, ligand-gated ion channel, 1 [Source:HGNC Symbol;Acc:8533]	17	p13.2	-1	3799886	3819794	3970	0.403009	8.77595	2.31082e-07	4.02645e-06
ENSG00000161016	RPL8	ribosomal protein L8 [Source:HGNC Symbol;Acc:10368]	8	q24.3	-1	146015150	146017972	2159	-0.572496	7.67942	2.33102e-07	4.04671e-06
ENSG00000144381	HSPD1	heat shock 60kDa protein 1 (chaperonin) [Source:HGNC Symbol;Acc:5261]	2	q33.1	-1	198351305	198381461	4245	-0.778196	5.41398	2.37066e-07	4.10046e-06
ENSG00000149925	ALDOA	aldolase A, fructose-bisphosphate [Source:HGNC Symbol;Acc:414]	16	p11.2	1	30064411	30081778	6153	0.43447	11.9522	2.54288e-07	4.38229e-06
ENSG00000169967	MAP3K2	mitogen-activated protein kinase kinase kinase 2 [Source:HGNC Symbol;Acc:6854]	2	q14.3	-1	128056306	128146041	11508	-0.755865	5.03383	2.5647e-07	4.40383e-06
ENSG00000148672	GLUD1	glutamate dehydrogenase 1 [Source:HGNC Symbol;Acc:4335]	10	q23.2	-1	88810243	88854623	4027	-0.768102	5.17107	2.57515e-07	4.40575e-06
ENSG00000083312	TNPO1	transportin 1 [Source:HGNC Symbol;Acc:6401]	5	q13.2	1	72112139	72212560	11977	0.464682	7.72889	2.71084e-07	4.62116e-06
ENSG00000115524	SF3B1	splicing factor 3b, subunit 1, 155kDa [Source:HGNC Symbol;Acc:10768]	2	q33.1	-1	198254508	198299815	9164	-0.587658	7.23393	2.74306e-07	4.65925e-06
ENSG00000152061	RABGAP1L	RAB GTPase activating protein 1-like [Source:HGNC Symbol;Acc:24663]	1	q25.1	1	174128548	174964445	13701	0.522045	10.8221	3.03305e-07	5.13336e-06
ENSG00000005022	SLC25A5	solute carrier family 25 (mitochondrial carrier; adenine nucleotide translocator), member 5 [Source:HGNC Symbol;Acc:10991]	X	q24	1	118602363	118605282	1500	-0.419151	5.77177	3.06215e-07	5.15808e-06
ENSG00000104408	EIF3E	eukaryotic translation initiation factor 3, subunit E [Source:HGNC Symbol;Acc:3277]	8	q23.1	-1	109213445	109447562	6005	-0.667845	6.84873	3.0735e-07	5.15808e-06
ENSG00000106244	PDAP1	PDGFA associated protein 1 [Source:HGNC Symbol;Acc:14634]	7	q22.1	-1	98989671	99006452	2854	0.423187	4.85497	3.08043e-07	5.15808e-06
ENSG00000186298	PPP1CC	protein phosphatase 1, catalytic subunit, gamma isozyme [Source:HGNC Symbol;Acc:9283]	12	q24.11	-1	111157485	111180744	6902	-0.599818	5.35241	3.20954e-07	5.34337e-06
ENSG00000237854	LINC00674	long intergenic non-protein coding RNA 674 [Source:HGNC Symbol;Acc:44355]	17	q24.2	1	66098049	66111659	734	0.460418	7.35443	3.21736e-07	5.34337e-06
ENSG00000089693	MLF2	myeloid leukemia factor 2 [Source:HGNC Symbol;Acc:7126]	12	p13.31	-1	6857170	6876641	3773	-0.639056	4.97967	3.22801e-07	5.34337e-06
ENSG00000108840	HDAC5	histone deacetylase 5 [Source:HGNC Symbol;Acc:14068]	17	q21.31	-1	42154114	42201070	7618	0.4028	8.42958	3.23635e-07	5.34337e-06
ENSG00000188243	COMMD6	COMM domain containing 6 [Source:HGNC Symbol;Acc:24015]	13	q22.2	-1	76099350	76123575	2902	-0.5797	5.76748	3.40013e-07	5.59423e-06
ENSG00000088726	TMEM40	transmembrane protein 40 [Source:HGNC Symbol;Acc:25620]	3	p25.2	-1	12775024	12810956	3562	0.426776	10.5183	3.43098e-07	5.62537e-06
ENSG00000177954	RPS27	ribosomal protein S27 [Source:HGNC Symbol;Acc:10416]	1	q21.3	1	153963235	153964626	946	-0.524449	10.1322	3.51077e-07	5.73629e-06
ENSG00000062485	CS	citrate synthase [Source:HGNC Symbol;Acc:2422]	12	q13.3	-1	56665483	56694176	6402	-0.767093	4.19637	3.73224e-07	6.06773e-06
ENSG00000137312	FLOT1	flotillin 1 [Source:HGNC Symbol;Acc:3757]	6	p21.33	-1	30695486	30710510	3186	0.461784	7.15019	3.73933e-07	6.06773e-06
ENSG00000188677	PARVB	parvin, beta [Source:HGNC Symbol;Acc:14653]	22	q13.31	1	44395091	44568829	7330	0.627474	8.10618	3.7766e-07	6.10722e-06
ENSG00000127252	HRASLS	HRAS-like suppressor [Source:HGNC Symbol;Acc:14922]	3	q29	1	192958914	192995527	1169	0.548993	6.83554	3.86698e-07	6.23203e-06
ENSG00000136490	LIMD2	LIM domain containing 2 [Source:HGNC Symbol;Acc:28142]	17	q23.3	-1	61773262	61778532	4745	-0.662664	4.8453	4.00361e-07	6.40911e-06
ENSG00000171863	RPS7	ribosomal protein S7 [Source:HGNC Symbol;Acc:10440]	2	p25.3	1	3622795	3628509	5583	-0.577382	7.71562	4.004e-07	6.40911e-06
ENSG00000169567	HINT1	histidine triad nucleotide binding protein 1 [Source:HGNC Symbol;Acc:4912]	5	q23.3	-1	130494720	130507428	1936	-0.615697	5.55186	4.04206e-07	6.44819e-06
ENSG00000156171	DRAM2	DNA-damage regulated autophagy modulator 2 [Source:HGNC Symbol;Acc:28769]	1	p13.3	-1	111659955	111682838	3138	-0.747729	4.89627	4.06883e-07	6.46903e-06
ENSG00000156639	ZFAND3	zinc finger, AN1-type domain 3 [Source:HGNC Symbol;Acc:18019]	6	p21.2	1	37787275	38122400	4036	0.563757	4.55817	4.15776e-07	6.58824e-06
ENSG00000147443	DOK2	docking protein 2, 56kDa [Source:HGNC Symbol;Acc:2991]	8	p21.3	-1	21766384	21771371	2211	0.325322	8.25386	4.3096e-07	6.80599e-06
ENSG00000133872	TMEM66	transmembrane protein 66 [Source:HGNC Symbol;Acc:28789]	8	p12	-1	29920528	29940723	2989	-0.281807	7.65394	4.5053e-07	7.09134e-06
ENSG00000100353	EIF3D	eukaryotic translation initiation factor 3, subunit D [Source:HGNC Symbol;Acc:3278]	22	q12.3	-1	36906897	36925483	4070	-0.638149	6.12546	4.5205e-07	7.09162e-06
ENSG00000151575	TEX9	testis expressed 9 [Source:HGNC Symbol;Acc:29585]	15	q21.3	1	56536207	56738195	6880	0.701178	6.09257	4.67329e-07	7.30704e-06
ENSG00000137710	RDX	radixin [Source:HGNC Symbol;Acc:9944]	11	q22.3	-1	110045605	110167447	6588	0.477507	6.21692	4.71028e-07	7.33161e-06
ENSG00000244038	DDOST	dolichyl-diphosphooligosaccharide--protein glycosyltransferase subunit (non-catalytic) [Source:HGNC Symbol;Acc:2728]	1	p36.12	-1	20978270	20988000	2674	-0.729875	6.01001	4.72006e-07	7.33161e-06
ENSG00000205542	TMSB4X	thymosin beta 4, X-linked [Source:HGNC Symbol;Acc:11881]	X	p22.2	1	12993227	12995346	1705	0.522453	14.8179	4.86096e-07	7.52572e-06
ENSG00000116337	AMPD2	adenosine monophosphate deaminase 2 [Source:HGNC Symbol;Acc:469]	1	p13.3	1	110158726	110174673	6828	-0.552848	5.73428	4.92949e-07	7.60687e-06
ENSG00000104219	ZDHHealthy Control2	zinc finger, DHHealthy Control-type containing 2 [Source:HGNC Symbol;Acc:18469]	8	p22	1	17013538	17082308	6735	0.530592	5.65307	4.96561e-07	7.63765e-06
ENSG00000099246	RAB18	RAB18, member RAS oncogene family [Source:HGNC Symbol;Acc:14244]	10	p12.1	1	27793197	27831143	6106	-0.477577	4.93364	5.02256e-07	7.70018e-06
ENSG00000198931	APRT	adenine phosphoribosyltransferase [Source:HGNC Symbol;Acc:626]	16	q24.3	-1	88875747	88878352	1803	-0.584053	5.64288	5.10508e-07	7.80135e-06
ENSG00000076043	REXO2	RNA exonuclease 2 [Source:HGNC Symbol;Acc:17851]	11	q23.2	1	114310108	114321001	3699	0.506123	5.41125	5.18888e-07	7.90384e-06
ENSG00000179632	MAF1	MAF1 homolog (S. cerevisiae) [Source:HGNC Symbol;Acc:24966]	8	q24.3	1	145159402	145162514	2377	0.295452	8.2875	5.32781e-07	8.07639e-06
ENSG00000147677	EIF3H	eukaryotic translation initiation factor 3, subunit H [Source:HGNC Symbol;Acc:3273]	8	q24.11	-1	117654369	117779164	6431	-0.550015	6.49048	5.33637e-07	8.07639e-06
ENSG00000143110	C1orf162	chromosome 1 open reading frame 162 [Source:HGNC Symbol;Acc:28344]	1	p13.2	1	112016414	112021134	2768	-0.853602	5.14127	5.60406e-07	8.45444e-06
ENSG00000189403	HMGB1	high mobility group box 1 [Source:HGNC Symbol;Acc:4983]	13	q12.3	-1	31032884	31191734	5828	0.386023	10.9783	6.03335e-07	9.03227e-06
ENSG00000136653	RASSF5	Ras association (RalGDS/AF-6) domain family member 5 [Source:HGNC Symbol;Acc:17609]	1	q32.1	1	206680879	206762616	6174	-0.930266	4.30488	6.0363e-07	9.03227e-06
ENSG00000118508	RAB32	RAB32, member RAS oncogene family [Source:HGNC Symbol;Acc:9772]	6	q24.3	1	146864829	146876101	1217	0.367401	8.92359	6.04446e-07	9.03227e-06
ENSG00000103876	FAH	fumarylacetoacetate hydrolase (fumarylacetoacetase) [Source:HGNC Symbol;Acc:3579]	15	q25.1	1	80444832	80479288	7063	0.515918	8.3727	6.2569e-07	9.32022e-06
ENSG00000234745	HLA-B	major histocompatibility complex, class I, B [Source:HGNC Symbol;Acc:4932]	6	p21.33	-1	31321649	31324965	3012	0.50257	11.4175	6.31656e-07	9.3795e-06
ENSG00000163131	CTSS	cathepsin S [Source:HGNC Symbol;Acc:2545]	1	q21.3	-1	150702672	150738433	4228	-1.18771	7.3128	6.41159e-07	9.49076e-06
ENSG00000099783	HNRNPM	heterogeneous nuclear ribonucleoprotein M [Source:HGNC Symbol;Acc:5046]	19	p13.2	1	8509651	8553998	5606	-0.518516	6.5155	6.49076e-07	9.57792e-06
ENSG00000112096	SOD2	superoxide dismutase 2, mitochondrial [Source:HGNC Symbol;Acc:11180]	6	q25.3	-1	160090089	160183561	18985	0.354509	10.0979	6.86457e-07	1.0098e-05
ENSG00000136942	RPL35	ribosomal protein L35 [Source:HGNC Symbol;Acc:10344]	9	q33.3	-1	127620159	127624260	1535	-0.606316	7.14244	6.97235e-07	1.02247e-05
ENSG00000148346	LCN2	lipocalin 2 [Source:HGNC Symbol;Acc:6526]	9	q34.11	1	130911350	130915734	2057	0.547898	10.2473	7.00639e-07	1.02428e-05
ENSG00000162585	C1orf86	chromosome 1 open reading frame 86 [Source:HGNC Symbol;Acc:26428]	1	p36.33	-1	2115903	2144159	10712	0.537801	5.36768	7.2969e-07	1.06346e-05
ENSG00000143198	MGST3	microsomal glutathione S-transferase 3 [Source:HGNC Symbol;Acc:7064]	1	q24.1	1	165600098	165631033	7888	0.464721	6.25181	7.45889e-07	1.08372e-05
ENSG00000205302	SNX2	sorting nexin 2 [Source:HGNC Symbol;Acc:11173]	5	q23.2	1	122110691	122165803	4254	-0.493732	7.14001	7.63074e-07	1.10529e-05
ENSG00000232196	MTRNR2L4	MT-RNR2-like 4 [Source:HGNC Symbol;Acc:37161]	16	p13.3	-1	3421053	3422283	1231	0.703483	4.34588	7.6624e-07	1.10648e-05
ENSG00000113732	ATP6V0E1	ATPase, H+ transporting, lysosomal 9kDa, V0 subunit e1 [Source:HGNC Symbol;Acc:863]	5	q35.1	1	172410760	172462448	1623	0.369328	9.16563	7.86048e-07	1.13162e-05
ENSG00000178741	COX5A	cytochrome c oxidase subunit Va [Source:HGNC Symbol;Acc:2267]	15	q24.2	-1	75212132	75230509	1411	-0.644096	5.36034	8.19369e-07	1.17601e-05
ENSG00000173264	GPR137	G protein-coupled receptor 137 [Source:HGNC Symbol;Acc:24300]	11	q13.1	1	64037534	64056972	4031	0.516747	5.48355	8.48733e-07	1.21446e-05
ENSG00000076944	STXBP2	syntaxin binding protein 2 [Source:HGNC Symbol;Acc:11445]	19	p13.2	1	7701767	7712759	5301	0.370553	9.06747	8.57721e-07	1.22361e-05
ENSG00000089327	FXYD5	FXYD domain containing ion transport regulator 5 [Source:HGNC Symbol;Acc:4029]	19	q13.12	1	35645633	35660786	2993	0.380558	9.89453	8.65175e-07	1.23053e-05
ENSG00000158869	FCER1G	Fc fragment of IgE, high affinity I, receptor for; gamma polypeptide [Source:HGNC Symbol;Acc:3611]	1	q23.3	1	161185024	161190489	964	0.508366	10.0868	8.92062e-07	1.26191e-05
ENSG00000105372	RPS19	ribosomal protein S19 [Source:HGNC Symbol;Acc:10402]	19	q13.2	1	42363988	42376994	3805	-0.515333	9.56963	8.93263e-07	1.26191e-05
ENSG00000165672	PRDX3	peroxiredoxin 3 [Source:HGNC Symbol;Acc:9354]	10	q26.11	-1	120927215	120938345	3417	-0.731368	4.79593	8.95256e-07	1.26191e-05
ENSG00000108679	LGALS3BP	lectin, galactoside-binding, soluble, 3 binding protein [Source:HGNC Symbol;Acc:6564]	17	q25.3	-1	76967320	76976191	3584	0.847092	4.16441	9.13616e-07	1.28396e-05
ENSG00000180353	Healthy ControlLS1	hematopoietic cell-specific Lyn substrate 1 [Source:HGNC Symbol;Acc:4844]	3	q13.33	-1	121350246	121379774	5093	-0.652322	6.92703	9.28415e-07	1.30088e-05
ENSG00000137154	RPS6	ribosomal protein S6 [Source:HGNC Symbol;Acc:10429]	9	p22.1	-1	19375713	19380252	2714	-0.611471	9.40498	9.36655e-07	1.30496e-05
ENSG00000104915	STX10	syntaxin 10 [Source:HGNC Symbol;Acc:11428]	19	p13.2	-1	13254872	13261197	1796	-0.569651	4.89495	9.37293e-07	1.30496e-05
ENSG00000047315	POLR2B	polymerase (RNA) II (DNA directed) polypeptide B, 140kDa [Source:HGNC Symbol;Acc:9188]	4	q12	1	57843888	57897334	5901	-0.707054	5.55029	9.39617e-07	1.30496e-05
ENSG00000162894	FAIM3	Fas apoptotic inhibitory molecule 3 [Source:HGNC Symbol;Acc:14315]	1	q32.1	-1	207077731	207096592	2348	-1.24035	4.60006	9.44965e-07	1.30854e-05
ENSG00000166831	RBPMS2	RNA binding protein with multiple splicing 2 [Source:HGNC Symbol;Acc:19098]	15	q22.31	-1	65032091	65067786	2101	0.879698	6.50081	9.53171e-07	1.31604e-05
ENSG00000109475	RPL34	ribosomal protein L34 [Source:HGNC Symbol;Acc:10340]	4	q25	1	109541722	109551568	3393	-0.618489	8.4163	9.65313e-07	1.32892e-05
ENSG00000204482	LST1	leukocyte specific transcript 1 [Source:HGNC Symbol;Acc:14189]	6	p21.33	1	31553901	31556686	2281	-0.645163	5.68053	9.71269e-07	1.33324e-05
ENSG00000142046	TMEM91	transmembrane protein 91 [Source:HGNC Symbol;Acc:32393]	19	q13.2	1	41856816	41889988	2796	0.517907	8.09971	9.90266e-07	1.35537e-05
ENSG00000165168	CYBB	cytochrome b-245, beta polypeptide [Source:HGNC Symbol;Acc:2578]	X	p11.4	1	37639264	37672714	4423	-0.889751	5.28932	1.04457e-06	1.42187e-05
ENSG00000125503	PPP1R12C	protein phosphatase 1, regulatory subunit 12C [Source:HGNC Symbol;Acc:14947]	19	q13.42	-1	55602281	55628927	7726	0.54873	5.01967	1.04487e-06	1.42187e-05
ENSG00000117450	PRDX1	peroxiredoxin 1 [Source:HGNC Symbol;Acc:9352]	1	p34.1	-1	45976708	45988719	1522	-0.635137	5.2247	1.05959e-06	1.43775e-05
ENSG00000171490	RSL1D1	ribosomal L1 domain containing 1 [Source:HGNC Symbol;Acc:24534]	16	p13.13	-1	11929056	11945442	4818	-0.692724	6.19577	1.06588e-06	1.44214e-05
ENSG00000175826	CTDNEP1	CTD nuclear envelope phosphatase 1 [Source:HGNC Symbol;Acc:19085]	17	p13.1	-1	7146910	7155810	2584	0.457398	4.70197	1.08206e-06	1.45986e-05
ENSG00000142676	RPL11	ribosomal protein L11 [Source:HGNC Symbol;Acc:10301]	1	p36.11	1	24018269	24022915	1987	-0.553306	8.3598	1.09113e-06	1.46403e-05
ENSG00000126264	Healthy ControlST	hematopoietic cell signal transducer [Source:HGNC Symbol;Acc:16977]	19	q13.12	1	36393382	36395279	613	0.504762	7.12149	1.09136e-06	1.46403e-05
ENSG00000120885	CLU	clusterin [Source:HGNC Symbol;Acc:2095]	8	p21.1	-1	27454434	27472548	6616	0.367839	13.8563	1.14125e-06	1.52662e-05
ENSG00000172349	IL16	interleukin 16 [Source:HGNC Symbol;Acc:5980]	15	q25.1	1	81451916	81605104	10875	-0.509696	5.39365	1.15884e-06	1.54577e-05
ENSG00000197728	RPS26	ribosomal protein S26 [Source:HGNC Symbol;Acc:10414]	12	q13.2	1	56435637	56438116	1600	-0.641721	7.26579	1.16304e-06	1.54701e-05
ENSG00000130119	GNL3L	guanine nucleotide binding protein-like 3 (nucleolar)-like [Source:HGNC Symbol;Acc:25553]	X	p11.22	1	54556644	54587504	2589	0.52189	5.50346	1.18897e-06	1.57501e-05
ENSG00000068308	OTUD5	OTU domain containing 5 [Source:HGNC Symbol;Acc:25402]	X	p11.23	-1	48779305	48815648	3329	0.380038	6.66036	1.19077e-06	1.57501e-05
ENSG00000167996	FTH1	ferritin, heavy polypeptide 1 [Source:HGNC Symbol;Acc:3976]	11	q12.3	-1	61727190	61735132	2030	0.528153	9.00439	1.20571e-06	1.59032e-05
ENSG00000145592	RPL37	ribosomal protein L37 [Source:HGNC Symbol;Acc:10347]	5	p13.1	-1	40825364	40835437	8153	-0.584205	7.66608	1.25279e-06	1.64783e-05
ENSG00000143621	ILF2	interleukin enhancer binding factor 2 [Source:HGNC Symbol;Acc:6037]	1	q21.3	-1	153634512	153643524	2033	-0.800665	5.44995	1.28386e-06	1.68399e-05
ENSG00000007312	CD79B	CD79b molecule, immunoglobulin-associated beta [Source:HGNC Symbol;Acc:1699]	17	q23.3	-1	62006100	62009714	2080	-1.35495	3.98939	1.29432e-06	1.69301e-05
ENSG00000044574	HSPA5	heat shock 70kDa protein 5 (glucose-regulated protein, 78kDa) [Source:HGNC Symbol;Acc:5238]	9	q33.3	-1	127997132	128003609	3908	-1.07899	5.43033	1.31207e-06	1.71149e-05
ENSG00000171700	RGS19	regulator of G-protein signaling 19 [Source:HGNC Symbol;Acc:13735]	20	q13.33	-1	62704534	62711323	2010	-0.765542	4.20678	1.32438e-06	1.72279e-05
ENSG00000119318	RAD23B	RAD23 homolog B (S. cerevisiae) [Source:HGNC Symbol;Acc:9813]	9	q31.2	1	110045418	110094475	4615	0.674335	4.66622	1.32902e-06	1.72407e-05
ENSG00000125304	TM9SF2	transmembrane 9 superfamily member 2 [Source:HGNC Symbol;Acc:11865]	13	q32.3	1	100153671	100216260	3885	-0.581129	6.57317	1.33965e-06	1.7331e-05
ENSG00000117118	SDHB	succinate dehydrogenase complex, subunit B, iron sulfur (Ip) [Source:HGNC Symbol;Acc:10681]	1	p36.13	-1	17345217	17380665	2462	-0.674548	4.95675	1.35669e-06	1.75036e-05
ENSG00000175063	UBE2C	ubiquitin-conjugating enzyme E2C [Source:HGNC Symbol;Acc:15937]	20	q13.12	1	44441215	44445596	1641	0.650085	5.4818	1.36228e-06	1.75278e-05
ENSG00000130340	SNX9	sorting nexin 9 [Source:HGNC Symbol;Acc:14973]	6	q25.3	1	158244296	158366109	4198	0.396294	7.07394	1.36816e-06	1.75555e-05
ENSG00000170266	GLB1	galactosidase, beta 1 [Source:HGNC Symbol;Acc:4298]	3	p22.3	-1	33038100	33138722	4364	-0.633028	5.28148	1.38365e-06	1.76911e-05
ENSG00000004059	ARF5	ADP-ribosylation factor 5 [Source:HGNC Symbol;Acc:658]	7	q32.1	1	127228399	127231759	1871	0.308336	7.96831	1.38622e-06	1.76911e-05
ENSG00000169704	GP9	glycoprotein IX (platelet) [Source:HGNC Symbol;Acc:4444]	3	q21.3	1	128779610	128781249	889	0.420847	8.45172	1.3971e-06	1.77819e-05
ENSG00000176390	CRLF3	cytokine receptor-like factor 3 [Source:HGNC Symbol;Acc:17177]	17	q11.2	-1	29096406	29151794	4472	-0.669585	4.23624	1.40265e-06	1.78046e-05
ENSG00000120699	EXOSC8	exosome component 8 [Source:HGNC Symbol;Acc:17035]	13	q13.3	1	37572953	37583750	3630	-0.883539	4.50516	1.44824e-06	1.83341e-05
ENSG00000117616	C1orf63	chromosome 1 open reading frame 63 [Source:HGNC Symbol;Acc:25234]	1	p36.11	-1	25568728	25664704	6804	-0.689637	4.6558	1.4594e-06	1.83851e-05
ENSG00000172270	BSG	basigin (Ok blood group) [Source:HGNC Symbol;Acc:1116]	19	p13.3	1	571297	583493	3770	0.406877	8.20545	1.4629e-06	1.83851e-05
ENSG00000106682	EIF4H	eukaryotic translation initiation factor 4H [Source:HGNC Symbol;Acc:12741]	7	q11.23	1	73588575	73611431	3191	-0.485578	4.81031	1.46396e-06	1.83851e-05
ENSG00000233927	RPS28	ribosomal protein S28 [Source:HGNC Symbol;Acc:10418]	19	p13.2	1	8386042	8388224	2119	-0.532038	7.19433	1.48529e-06	1.86035e-05
ENSG00000132341	RAN	RAN, member RAS oncogene family [Source:HGNC Symbol;Acc:9846]	12	q24.33	1	131356424	131362223	4825	-0.495283	5.67074	1.5052e-06	1.88031e-05
ENSG00000167414	GNG8	guanine nucleotide binding protein (G protein), gamma 8 [Source:HGNC Symbol;Acc:19664]	19	q13.32	-1	47137333	47137942	216	0.728627	4.20032	1.51109e-06	1.88268e-05
ENSG00000130592	LSP1	lymphocyte-specific protein 1 [Source:HGNC Symbol;Acc:6707]	11	p15.5	1	1874200	1913497	5399	-0.666627	7.11803	1.53846e-06	1.91174e-05
ENSG00000095585	BLNK	B-cell linker [Source:HGNC Symbol;Acc:14211]	10	q24.1	-1	97951458	98031344	3706	-1.22171	3.81676	1.55011e-06	1.92116e-05
ENSG00000162244	RPL29	ribosomal protein L29 [Source:HGNC Symbol;Acc:10331]	3	p21.2	-1	52027616	52029958	1912	-0.556787	5.43258	1.56832e-06	1.93864e-05
ENSG00000115268	RPS15	ribosomal protein S15 [Source:HGNC Symbol;Acc:10388]	19	p13.3	1	1438358	1440583	2226	-0.490133	7.47818	1.59605e-06	1.96777e-05
ENSG00000143870	PDIA6	protein disulfide isomerase family A, member 6 [Source:HGNC Symbol;Acc:30168]	2	p25.1	-1	10923517	10978103	4101	-0.867542	5.35141	1.61789e-06	1.9884e-05
ENSG00000197070	ARRDC1	arrestin domain containing 1 [Source:HGNC Symbol;Acc:28633]	9	q34.3	1	140500106	140509812	3821	-0.63319	4.30527	1.62121e-06	1.9884e-05
ENSG00000123146	CD97	CD97 molecule [Source:HGNC Symbol;Acc:1711]	19	p13.12	1	14491313	14519537	5382	-0.732766	6.27912	1.64248e-06	2.00928e-05
ENSG00000105701	FKBP8	FK506 binding protein 8, 38kDa [Source:HGNC Symbol;Acc:3724]	19	p13.11	-1	18642561	18654887	2902	0.545161	9.17594	1.65634e-06	2.02099e-05
ENSG00000163479	SSR2	signal sequence receptor, beta (translocon-associated protein beta) [Source:HGNC Symbol;Acc:11324]	1	q22	-1	155978839	155990750	6651	-0.698826	4.98887	1.6641e-06	2.02522e-05
ENSG00000149806	FAU	Finkel-Biskis-Reilly murine sarcoma virus (FBR-MuSV) ubiquitously expressed [Source:HGNC Symbol;Acc:3597]	11	q13.1	-1	64888100	64889945	1846	-0.419094	7.38696	1.67853e-06	2.03754e-05
ENSG00000182087	TMEM259	transmembrane protein 259 [Source:HGNC Symbol;Acc:17039]	19	p13.3	-1	1009647	1021117	3974	-0.718874	4.87273	1.72056e-06	2.0832e-05
ENSG00000172057	ORMDL3	ORM1-like 3 (S. cerevisiae) [Source:HGNC Symbol;Acc:16038]	17	q12	-1	38077294	38083854	3752	0.434054	4.70434	1.74791e-06	2.11091e-05
ENSG00000196954	CASP4	caspase 4, apoptosis-related cysteine peptidase [Source:HGNC Symbol;Acc:1505]	11	q22.3	-1	104813593	104840163	7256	0.379107	7.07881	1.75973e-06	2.11975e-05
ENSG00000126457	PRMT1	protein arginine methyltransferase 1 [Source:HGNC Symbol;Acc:5187]	19	q13.33	1	50179043	50192286	4796	-0.600595	5.01366	1.79003e-06	2.14692e-05
ENSG00000125743	SNRPD2	small nuclear ribonucleoprotein D2 polypeptide 16.5kDa [Source:HGNC Symbol;Acc:11159]	19	q13.32	-1	46190712	46195827	1608	-0.669468	4.49426	1.79721e-06	2.14692e-05
ENSG00000119900	OGFRL1	opioid growth factor receptor-like 1 [Source:HGNC Symbol;Acc:21378]	6	q13	1	71998506	72018653	9051	-0.499044	5.51794	1.79905e-06	2.14692e-05
ENSG00000103187	COTL1	coactosin-like 1 (Dictyostelium) [Source:HGNC Symbol;Acc:18304]	16	q24.1	-1	84599200	84651683	6742	0.318849	8.88749	1.80047e-06	2.14692e-05
ENSG00000153310	FAM49B	family with sequence similarity 49, member B [Source:HGNC Symbol;Acc:25216]	8	q24.21	-1	130851839	131029375	9129	-0.782406	6.28704	1.84225e-06	2.19121e-05
ENSG00000147604	RPL7	ribosomal protein L7 [Source:HGNC Symbol;Acc:10363]	8	q21.11	-1	74202506	74208024	2903	-0.519571	9.33452	1.86129e-06	2.20829e-05
ENSG00000110955	ATP5B	ATP synthase, H+ transporting, mitochondrial F1 complex, beta polypeptide [Source:HGNC Symbol;Acc:830]	12	q13.3	-1	57031959	57039798	2268	-0.402817	7.51448	1.90361e-06	2.25022e-05
ENSG00000063177	RPL18	ribosomal protein L18 [Source:HGNC Symbol;Acc:10310]	19	q13.33	-1	49118585	49122793	4209	-0.591989	7.94208	1.90616e-06	2.25022e-05
ENSG00000107816	LZTS2	leucine zipper, putative tumor suppressor 2 [Source:HGNC Symbol;Acc:29381]	10	q24.31	1	102756375	102767593	6547	0.549937	4.00464	1.92442e-06	2.26611e-05
ENSG00000102901	CENPT	centromere protein T [Source:HGNC Symbol;Acc:25787]	16	q22.1	-1	67862060	67881714	5539	0.358496	7.28928	1.96089e-06	2.30227e-05
ENSG00000148450	MSRB2	methionine sulfoxide reductase B2 [Source:HGNC Symbol;Acc:17061]	10	p12.2	1	23384435	23410942	2052	0.598664	4.50808	1.9677e-06	2.30227e-05
ENSG00000083799	CYLD	cylindromatosis (turban tumor syndrome) [Source:HGNC Symbol;Acc:2584]	16	q12.1	1	50775961	50835846	12963	-0.620471	5.70936	1.96976e-06	2.30227e-05
ENSG00000131795	RBM8A	RNA binding motif protein 8A [Source:HGNC Symbol;Acc:9905]	1	q21.1	1	145507598	145513536	5240	-0.491488	4.82841	2.00188e-06	2.33404e-05
ENSG00000249684			5	q35.3	1	177377336	177390961	1421	0.725522	4.16891	2.02259e-06	2.35238e-05
ENSG00000198034	RPS4X	ribosomal protein S4, X-linked [Source:HGNC Symbol;Acc:10424]	X	q13.1	-1	71475529	71497150	2982	-0.545107	8.09637	2.07141e-06	2.40324e-05
ENSG00000114738	MAPKAPK3	mitogen-activated protein kinase-activated protein kinase 3 [Source:HGNC Symbol;Acc:6888]	3	p21.2	1	50648951	50686720	3913	-0.552121	5.28434	2.10081e-06	2.43138e-05
ENSG00000119844	AFTPH	aftiphilin [Source:HGNC Symbol;Acc:25951]	2	p14	1	64751465	64820139	5741	0.402198	6.27282	2.1511e-06	2.4835e-05
ENSG00000122786	CALD1	caldesmon 1 [Source:HGNC Symbol;Acc:1441]	7	q33	1	134429003	134655479	9930	0.462607	8.83995	2.17226e-06	2.50181e-05
ENSG00000067836	ROGDI	rogdi homolog (Drosophila) [Source:HGNC Symbol;Acc:29478]	16	p13.3	-1	4846969	4852951	3683	0.597505	5.50557	2.22187e-06	2.54883e-05
ENSG00000116815	CD58	CD58 molecule [Source:HGNC Symbol;Acc:1688]	1	p13.1	-1	117057157	117113661	1783	-0.810727	4.38108	2.22388e-06	2.54883e-05
ENSG00000119396	RAB14	RAB14, member RAS oncogene family [Source:HGNC Symbol;Acc:16524]	9	q33.2	-1	123940415	123985292	4304	0.378126	6.21534	2.24818e-06	2.57043e-05
ENSG00000166794	PPIB	peptidylprolyl isomerase B (cyclophilin B) [Source:HGNC Symbol;Acc:9255]	15	q22.31	-1	64448011	64455404	1911	-0.677653	4.60305	2.26657e-06	2.5852e-05
ENSG00000105486	LIG1	ligase I, DNA, ATP-dependent [Source:HGNC Symbol;Acc:6598]	19	q13.33	-1	48618702	48673860	6572	-0.652508	4.274	2.30594e-06	2.62378e-05
ENSG00000105443	CYTH2	cytohesin 2 [Source:HGNC Symbol;Acc:9502]	19	q13.33	1	48972289	48985571	9509	0.343373	6.11948	2.32927e-06	2.63635e-05
ENSG00000105254	TBCB	tubulin folding cofactor B [Source:HGNC Symbol;Acc:1989]	19	q13.12	1	36605191	36616849	3326	0.361308	6.9282	2.33179e-06	2.63635e-05
ENSG00000126267	COX6B1	cytochrome c oxidase subunit VIb polypeptide 1 (ubiquitous) [Source:HGNC Symbol;Acc:2280]	19	q13.12	1	36139125	36149763	936	0.405584	8.26936	2.33375e-06	2.63635e-05
ENSG00000169230	PRELID1	PRELI domain containing 1 [Source:HGNC Symbol;Acc:30255]	5	q35.3	1	176730775	176733960	1875	-0.590675	4.14936	2.33955e-06	2.6366e-05
ENSG00000228474	OST4	oligosaccharyltransferase 4 homolog (S. cerevisiae) [Source:HGNC Symbol;Acc:32483]	2	p23.3	-1	27293340	27294641	719	0.482138	12.9209	2.3839e-06	2.67964e-05
ENSG00000000938	FGR	feline Gardner-Rasheed sarcoma viral oncogene homolog [Source:HGNC Symbol;Acc:3697]	1	p36.11	-1	27938575	27961788	3474	-0.843341	6.07408	2.38909e-06	2.67964e-05
ENSG00000085117	CD82	CD82 molecule [Source:HGNC Symbol;Acc:6210]	11	p11.2	1	44585977	44641913	4054	0.377514	7.94533	2.45374e-06	2.74563e-05
ENSG00000131469	RPL27	ribosomal protein L27 [Source:HGNC Symbol;Acc:10328]	17	q21.31	1	41150290	41154976	2026	-0.561045	8.00017	2.49713e-06	2.78758e-05
ENSG00000175854	SWI5	SWI5 recombination repair homolog (yeast) [Source:HGNC Symbol;Acc:31412]	9	q34.11	1	131037658	131051269	1649	0.430776	7.40775	2.50817e-06	2.7933e-05
ENSG00000134297	PLEKHA8P1	pleckstrin homology domain containing, family A member 8 pseudogene 1 [Source:HGNC Symbol;Acc:30222]	12	q12	-1	45566847	45609824	2320	0.441781	5.0517	2.53201e-06	2.81321e-05
ENSG00000129128	SPCS3	signal peptidase complex subunit 3 homolog (S. cerevisiae) [Source:HGNC Symbol;Acc:26212]	4	q34.2	1	177241115	177253396	6831	-0.47775	4.69519	2.54432e-06	2.82025e-05
ENSG00000178980	SEPW1	selenoprotein W, 1 [Source:HGNC Symbol;Acc:10752]	19	q13.33	1	48281829	48287943	5261	0.410423	7.476	2.5674e-06	2.83917e-05
ENSG00000118181	RPS25	ribosomal protein S25 [Source:HGNC Symbol;Acc:10413]	11	q23.3	-1	118886422	118889401	1477	-0.554419	6.71582	2.73417e-06	3.01653e-05
ENSG00000114573	ATP6V1A	ATPase, H+ transporting, lysosomal 70kDa, V1 subunit A [Source:HGNC Symbol;Acc:851]	3	q13.2	1	113465866	113530903	5130	-0.554338	5.70272	2.77096e-06	3.04999e-05
ENSG00000117289	TXNIP	thioredoxin interacting protein [Source:HGNC Symbol;Acc:16952]	1	q21.1	1	145438469	145442635	3626	-0.592318	7.96353	2.79843e-06	3.07307e-05
ENSG00000130741	EIF2S3	eukaryotic translation initiation factor 2, subunit 3 gamma, 52kDa [Source:HGNC Symbol;Acc:3267]	X	p22.11	1	24072833	24096088	3472	-0.695883	4.97984	2.86653e-06	3.14055e-05
ENSG00000144744	UBA3	ubiquitin-like modifier activating enzyme 3 [Source:HGNC Symbol;Acc:12470]	3	p14.1	-1	69103881	69129559	4001	-0.449861	5.83216	2.89871e-06	3.16845e-05
ENSG00000130255	RPL36	ribosomal protein L36 [Source:HGNC Symbol;Acc:13631]	19	p13.3	1	5674958	5691887	2272	-0.546371	7.55959	2.94243e-06	3.20881e-05
ENSG00000134440	NARS	asparaginyl-tRNA synthetase [Source:HGNC Symbol;Acc:7643]	18	q21.31	-1	55267888	55289445	4089	-0.610958	5.29645	2.96324e-06	3.21948e-05
ENSG00000100906	NFKBIA	nuclear factor of kappa light polypeptide gene enhancer in B-cells inhibitor, alpha [Source:HGNC Symbol;Acc:7797]	14	q13.2	-1	35870717	35873955	2373	-0.852421	6.36025	2.96585e-06	3.21948e-05
ENSG00000053371	AKR7A2	aldo-keto reductase family 7, member A2 (aflatoxin aldehyde reductase) [Source:HGNC Symbol;Acc:389]	1	p36.13	-1	19630459	19638640	1781	0.612577	7.08378	3.07107e-06	3.32605e-05
ENSG00000152795	HNRNPDL	heterogeneous nuclear ribonucleoprotein D-like [Source:HGNC Symbol;Acc:5037]	4	q21.22	-1	83343717	83351294	5209	-0.734892	6.33593	3.09804e-06	3.34759e-05
ENSG00000140264	SERF2	small EDRK-rich factor 2 [Source:HGNC Symbol;Acc:10757]	15	q15.3	1	44069285	44094787	7347	0.599847	8.49757	3.14186e-06	3.38719e-05
ENSG00000155368	DBI	diazepam binding inhibitor (GABA receptor modulator, acyl-CoA binding protein) [Source:HGNC Symbol;Acc:2690]	2	q14.2	1	120124497	120130126	2499	-0.615223	4.78525	3.15543e-06	3.39407e-05
ENSG00000167986	DDB1	damage-specific DNA binding protein 1, 127kDa [Source:HGNC Symbol;Acc:2717]	11	q12.2	-1	61066923	61110068	13950	-0.774279	5.4611	3.20576e-06	3.44037e-05
ENSG00000005059	CCDC109B	coiled-coil domain containing 109B [Source:HGNC Symbol;Acc:26076]	4	q25	1	110481361	110609874	3558	-0.865773	5.2649	3.23146e-06	3.46008e-05
ENSG00000167671	UBXN6	UBX domain protein 6 [Source:HGNC Symbol;Acc:14928]	19	p13.3	-1	4444996	4457819	5275	0.490677	6.56931	3.25509e-06	3.47749e-05
ENSG00000165948	IFI27L1	interferon, alpha-inducible protein 27-like 1 [Source:HGNC Symbol;Acc:19754]	14	q32.12	1	94547628	94570192	2380	0.624123	4.42459	3.3218e-06	3.54076e-05
ENSG00000149243	KLHL35	kelch-like family member 35 [Source:HGNC Symbol;Acc:26597]	11	q13.4	-1	75133438	75141674	3101	1.03446	4.54062	3.34351e-06	3.54853e-05
ENSG00000156411	C14orf2	chromosome 14 open reading frame 2 [Source:HGNC Symbol;Acc:1188]	14	q32.33	-1	104378625	104394606	3415	0.419026	6.86487	3.34413e-06	3.54853e-05
ENSG00000167526	RPL13	ribosomal protein L13 [Source:HGNC Symbol;Acc:10303]	16	q24.3	1	89627065	89630950	3886	-0.526084	9.39888	3.40894e-06	3.6092e-05
ENSG00000106263	EIF3B	eukaryotic translation initiation factor 3, subunit B [Source:HGNC Symbol;Acc:3280]	7	p22.3	1	2393721	2420380	8998	-0.848054	5.4439	3.42119e-06	3.61406e-05
ENSG00000163931	TKT	transketolase [Source:HGNC Symbol;Acc:11834]	3	p21.1	-1	53258723	53290068	9507	-0.698981	6.90096	3.47442e-06	3.6621e-05
ENSG00000077147	TM9SF3	transmembrane 9 superfamily member 3 [Source:HGNC Symbol;Acc:21529]	10	q24.1	-1	98277866	98347209	7095	-0.690415	5.31387	3.51643e-06	3.69813e-05
ENSG00000113013	HSPA9	heat shock 70kDa protein 9 (mortalin) [Source:HGNC Symbol;Acc:5244]	5	q31.2	-1	137890571	137911133	4751	-0.719254	5.77025	3.54296e-06	3.71774e-05
ENSG00000135624	CCT7	chaperonin containing TCP1, subunit 7 (eta) [Source:HGNC Symbol;Acc:1622]	2	p13.2	1	73460548	73480149	3585	-0.727256	5.24569	3.64728e-06	3.81231e-05
ENSG00000130811	EIF3G	eukaryotic translation initiation factor 3, subunit G [Source:HGNC Symbol;Acc:3274]	19	p13.2	-1	10225693	10230596	3598	-0.489246	5.94032	3.64923e-06	3.81231e-05
ENSG00000036257	CUL3	cullin 3 [Source:HGNC Symbol;Acc:2553]	2	q36.2	-1	225334867	225450110	11501	-0.59582	5.32226	3.71618e-06	3.87369e-05
ENSG00000235162	C12orf75	chromosome 12 open reading frame 75 [Source:HGNC Symbol;Acc:35164]	12	q23.3	1	105629068	105789875	2693	0.464646	9.50577	3.73049e-06	3.88004e-05
ENSG00000163359	COL6A3	collagen, type VI, alpha 3 [Source:HGNC Symbol;Acc:2213]	2	q37.3	-1	238232646	238323018	19624	0.88262	5.46889	3.75747e-06	3.89951e-05
ENSG00000100220	RTCB	RNA 2',3'-cyclic phosphate and 5'-OH ligase [Source:HGNC Symbol;Acc:26935]	22	q12.3	-1	32783569	32808242	2959	-0.752273	4.68146	3.83168e-06	3.9678e-05
ENSG00000051108	HERPUD1	homocysteine-inducible, endoplasmic reticulum stress-inducible, ubiquitin-like domain member 1 [Source:HGNC Symbol;Acc:13744]	16	q13	1	56965960	56977798	4178	-1.16444	4.71062	3.84778e-06	3.97576e-05
ENSG00000068796	KIF2A	kinesin heavy chain member 2A [Source:HGNC Symbol;Acc:6318]	5	q12.1	1	61601989	61833076	4774	0.413496	12.1403	3.92066e-06	4.04143e-05
ENSG00000111644	ACRBP	acrosin binding protein [Source:HGNC Symbol;Acc:17195]	12	p13.31	-1	6747241	6756626	2843	0.39882	10.367	3.93821e-06	4.04143e-05
ENSG00000189343	RPS2P46	ribosomal protein S2 pseudogene 46 [Source:HGNC Symbol;Acc:35839]	17	p11.2	-1	19349246	19350169	924	-0.722679	6.67351	3.94464e-06	4.04143e-05
ENSG00000163736	PPBP	pro-platelet basic protein (chemokine (C-X-C motif) ligand 7) [Source:HGNC Symbol;Acc:9240]	4	q13.3	-1	74852755	74853914	715	0.444872	15.4205	3.94557e-06	4.04143e-05
ENSG00000177889	UBE2N	ubiquitin-conjugating enzyme E2N [Source:HGNC Symbol;Acc:12492]	12	q22	-1	93799449	93836038	5110	-0.618008	3.9678	3.98641e-06	4.07442e-05
ENSG00000084623	EIF3I	eukaryotic translation initiation factor 3, subunit I [Source:HGNC Symbol;Acc:3272]	1	p35.1	1	32687529	32697205	1725	-0.564841	5.77738	4.02013e-06	4.10001e-05
ENSG00000172543	CTSW	cathepsin W [Source:HGNC Symbol;Acc:2546]	11	q13.1	1	65647280	65651212	1719	0.495607	9.13985	4.04764e-06	4.11241e-05
ENSG00000153187	HNRNPU	heterogeneous nuclear ribonucleoprotein U (scaffold attachment factor A) [Source:HGNC Symbol;Acc:5048]	1	q44	-1	245014468	245027844	8492	-0.387273	7.21097	4.04971e-06	4.11241e-05
ENSG00000123338	NCKAP1L	NCK-associated protein 1-like [Source:HGNC Symbol;Acc:4862]	12	q13.13	1	54891495	54937726	6300	-0.898132	5.89479	4.07741e-06	4.13166e-05
ENSG00000149100	EIF3M	eukaryotic translation initiation factor 3, subunit M [Source:HGNC Symbol;Acc:24460]	11	p13	1	32605344	32627808	7428	-0.659925	5.78456	4.17719e-06	4.2237e-05
ENSG00000147403	RPL10	ribosomal protein L10 [Source:HGNC Symbol;Acc:10298]	X	q28	1	153618315	153637504	4825	-0.443702	9.22576	4.20557e-06	4.2368e-05
ENSG00000081237	PTPRC	protein tyrosine phosphatase, receptor type, C [Source:HGNC Symbol;Acc:9666]	1	q31.3	1	198607801	198726545	8507	-0.860736	8.52466	4.20809e-06	4.2368e-05
ENSG00000102225	CDK16	cyclin-dependent kinase 16 [Source:HGNC Symbol;Acc:8749]	X	p11.23	1	47077259	47089396	6524	0.406787	6.77981	4.25649e-06	4.27641e-05
ENSG00000104805	NUCB1	nucleobindin 1 [Source:HGNC Symbol;Acc:8043]	19	q13.33	1	49403307	49426629	3937	0.45133	7.54311	4.31087e-06	4.32185e-05
ENSG00000069535	MAOB	monoamine oxidase B [Source:HGNC Symbol;Acc:6834]	X	p11.3	-1	43625858	43741693	3050	0.904482	5.23642	4.45407e-06	4.45596e-05
ENSG00000164587	RPS14	ribosomal protein S14 [Source:HGNC Symbol;Acc:10387]	5	q33.1	-1	149822753	149829319	4544	-0.56035	9.25173	4.53692e-06	4.52925e-05
ENSG00000253819	LINC01151	long intergenic non-protein coding RNA 1151 [Source:HGNC Symbol;Acc:49471]	8	q24.13	-1	123682624	123706345	571	0.505959	5.38138	4.55516e-06	4.53787e-05
ENSG00000204272			X	p11.21	1	56755692	56844813	1529	0.438086	5.76782	4.56746e-06	4.54054e-05
ENSG00000071082	RPL31	ribosomal protein L31 [Source:HGNC Symbol;Acc:10334]	2	q11.2	1	101618177	101640494	5791	-0.542549	8.29991	4.69233e-06	4.64864e-05
ENSG00000255633	MTRNR2L9	MT-RNR2-like 9 (pseudogene) [Source:HGNC Symbol;Acc:37166]	6	q11.1	1	62284008	62284534	527	0.64662	4.96822	4.69589e-06	4.64864e-05
ENSG00000138758	2011-09-01	septin 11 [Source:HGNC Symbol;Acc:25589]	4	q21.1	1	77870856	77961537	9787	0.431483	8.90467	4.72018e-06	4.66291e-05
ENSG00000130830	MPP1	membrane protein, palmitoylated 1, 55kDa [Source:HGNC Symbol;Acc:7219]	X	q28	-1	154006959	154049282	5396	0.301746	11.172	4.79778e-06	4.72967e-05
ENSG00000003436	TFPI	tissue factor pathway inhibitor (lipoprotein-associated coagulation inhibitor) [Source:HGNC Symbol;Acc:11760]	2	q32.1	-1	188328957	188430487	11714	0.418004	8.0062	4.82931e-06	4.75084e-05
ENSG00000181704	YIPF6	Yip1 domain family, member 6 [Source:HGNC Symbol;Acc:28304]	X	q12	1	67718165	67757127	8850	0.404377	5.75013	4.85637e-06	4.76752e-05
ENSG00000247627	MTND4P12	MT-ND4 pseudogene 12 [Source:HGNC Symbol;Acc:42199]	5	q31.1	-1	134262350	134263726	1377	0.694588	5.24431	4.96321e-06	4.86229e-05
ENSG00000115457	IGFBP2	insulin-like growth factor binding protein 2, 36kDa [Source:HGNC Symbol;Acc:5471]	2	q35	1	217497551	217529159	4767	0.969885	6.74113	5.00366e-06	4.89178e-05
ENSG00000101109	STK4	serine/threonine kinase 4 [Source:HGNC Symbol;Acc:11408]	20	q13.12	1	43595115	43708600	9079	0.311118	8.1145	5.04112e-06	4.91822e-05
ENSG00000154518	ATP5G3	ATP synthase, H+ transporting, mitochondrial Fo complex, subunit C3 (subunit 9) [Source:HGNC Symbol;Acc:843]	2	q31.1	-1	176040986	176049335	6780	-0.578335	4.93924	5.10725e-06	4.97246e-05
ENSG00000214941	ZSWIM7	zinc finger, SWIM-type containing 7 [Source:HGNC Symbol;Acc:26993]	17	p12	-1	15879874	15903031	2559	0.40563	6.61089	5.19595e-06	5.04841e-05
ENSG00000115758	ODC1	ornithine decarboxylase 1 [Source:HGNC Symbol;Acc:8109]	2	p25.1	-1	10580094	10588630	2968	0.342426	9.9657	5.20789e-06	5.04962e-05
ENSG00000133313	CNDP2	CNDP dipeptidase 2 (metallopeptidase M20 family) [Source:HGNC Symbol;Acc:24437]	18	q22.3	1	72163051	72188366	9525	-0.649689	4.88202	5.25273e-06	5.08266e-05
ENSG00000133884	DPF2	D4, zinc and double PHD fingers family 2 [Source:HGNC Symbol;Acc:9964]	11	q13.1	1	65101225	65120720	7715	-0.789174	4.02848	5.36427e-06	5.17483e-05
ENSG00000130313	PGLS	6-phosphogluconolactonase [Source:HGNC Symbol;Acc:8903]	19	p13.11	1	17622438	17632097	2847	-0.607431	4.3759	5.3699e-06	5.17483e-05
ENSG00000145675	PIK3R1	phosphoinositide-3-kinase, regulatory subunit 1 (alpha) [Source:HGNC Symbol;Acc:8979]	5	q13.1	1	67511548	67597649	10791	-0.625175	5.63278	5.4539e-06	5.23601e-05
ENSG00000102409	BEX4	brain expressed, X-linked 4 [Source:HGNC Symbol;Acc:25475]	X	q22.1	1	102470020	102472174	1328	0.439234	4.41128	5.46573e-06	5.23601e-05
ENSG00000004779	NDUFAB1	NADH dehydrogenase (ubiquinone) 1, alpha/beta subcomplex, 1, 8kDa [Source:HGNC Symbol;Acc:7694]	16	p12.2	-1	23592323	23607677	1600	-0.741602	4.62412	5.46665e-06	5.23601e-05
ENSG00000180596	HIST1H2BC	histone cluster 1, H2bc [Source:HGNC Symbol;Acc:4757]	6	p22.2	-1	26115101	26124154	834	0.483369	8.14663	5.5692e-06	5.32343e-05
ENSG00000100307	CBX7	chromobox homolog 7 [Source:HGNC Symbol;Acc:1557]	22	q13.1	-1	39516172	39548679	7461	-0.564936	4.43856	5.63703e-06	5.37739e-05
ENSG00000152234	ATP5A1	ATP synthase, H+ transporting, mitochondrial F1 complex, alpha subunit 1, cardiac muscle [Source:HGNC Symbol;Acc:823]	18	q21.1	-1	43664110	43684300	7012	-0.541861	6.98504	5.69319e-06	5.42001e-05
ENSG00000074054	CLASP1	cytoplasmic linker associated protein 1 [Source:HGNC Symbol;Acc:17088]	2	q14.3	-1	122095352	122407163	11099	-0.828789	5.15137	5.74767e-06	5.46087e-05
ENSG00000166598	HSP90B1	heat shock protein 90kDa beta (Grp94), member 1 [Source:HGNC Symbol;Acc:12028]	12	q23.3	1	104323885	104347423	4688	-0.820391	6.54811	5.81197e-06	5.51087e-05
ENSG00000120008	WDR11	WD repeat domain 11 [Source:HGNC Symbol;Acc:13831]	10	q26.12	1	122610687	122669036	10837	-0.46335	6.38268	5.90322e-06	5.58617e-05
ENSG00000009790	TRAF3IP3	TRAF3 interacting protein 3 [Source:HGNC Symbol;Acc:30766]	1	q32.2	1	209929377	209955668	7753	-0.786522	6.11025	5.92366e-06	5.5943e-05
ENSG00000173660	UQCRH	ubiquinol-cytochrome c reductase hinge protein [Source:HGNC Symbol;Acc:12590]	1	p34.1	1	46769303	46782448	1408	0.391792	9.50025	6.05249e-06	5.70457e-05
ENSG00000182718	ANXA2	annexin A2 [Source:HGNC Symbol;Acc:537]	15	q22.2	-1	60639333	60695082	8822	-0.711632	7.12296	6.08374e-06	5.7226e-05
ENSG00000160948	VPS28	vacuolar protein sorting 28 homolog (S. cerevisiae) [Source:HGNC Symbol;Acc:18178]	8	q24.3	-1	145649000	145653931	3738	0.326652	8.56364	6.25337e-06	5.87046e-05
ENSG00000144677	CTDSPL	CTD (carboxy-terminal domain, RNA polymerase II, polypeptide A) small phosphatase-like [Source:HGNC Symbol;Acc:16890]	3	p22.2	1	37903451	38025960	5796	0.354021	10.0666	6.28161e-06	5.88527e-05
ENSG00000122122	SASH3	SAM and SH3 domain containing 3 [Source:HGNC Symbol;Acc:15975]	X	q26.1	1	128913955	128929177	2711	-0.845656	4.81948	6.30067e-06	5.89143e-05
ENSG00000137198	GMPR	guanosine monophosphate reductase [Source:HGNC Symbol;Acc:4376]	6	p22.3	1	16238811	16295780	2232	0.315053	10.0749	6.31414e-06	5.89236e-05
ENSG00000128699	ORMDL1	ORM1-like 1 (S. cerevisiae) [Source:HGNC Symbol;Acc:16036]	2	q32.2	-1	190635049	190649097	3958	-0.563971	4.12798	6.34907e-06	5.91328e-05
ENSG00000213445	SIPA1	signal-induced proliferation-associated 1 [Source:HGNC Symbol;Acc:10885]	11	q13.1	1	65405568	65418401	4668	-0.611113	5.71915	6.50566e-06	6.04719e-05
ENSG00000148834	GSTO1	glutathione S-transferase omega 1 [Source:HGNC Symbol;Acc:13312]	10	q25.1	1	105995114	106027217	1691	0.326547	10.2444	6.63912e-06	6.15912e-05
ENSG00000135218	CD36	CD36 molecule (thrombospondin receptor) [Source:HGNC Symbol;Acc:1663]	7	q21.11	1	79998891	80308593	9988	0.38985	9.80243	6.82594e-06	6.32002e-05
ENSG00000196565	HBG2	hemoglobin, gamma G [Source:HGNC Symbol;Acc:4832]	11	p15.4	-1	5274420	5667019	2027	1.4288	6.71978	6.93006e-06	6.37507e-05
ENSG00000170100	ZNF778	zinc finger protein 778 [Source:HGNC Symbol;Acc:26479]	16	q24.3	1	89284118	89295363	3150	0.508981	5.37474	6.94153e-06	6.37507e-05
ENSG00000104660	LEPROTL1	leptin receptor overlapping transcript-like 1 [Source:HGNC Symbol;Acc:6555]	8	p12	1	29952914	30034724	5421	-0.651713	4.00377	6.94339e-06	6.37507e-05
ENSG00000155096	AZIN1	antizyme inhibitor 1 [Source:HGNC Symbol;Acc:16432]	8	q22.3	-1	103838585	103906092	6426	-0.347838	8.26974	6.94946e-06	6.37507e-05
ENSG00000169057	MECP2	methyl CpG binding protein 2 (Rett syndrome) [Source:HGNC Symbol;Acc:6990]	X	q28	-1	153287024	153363212	12556	0.420541	5.13589	6.95291e-06	6.37507e-05
ENSG00000157216	SSBP3	single stranded DNA binding protein 3 [Source:HGNC Symbol;Acc:15674]	1	p32.3	-1	54691105	54879152	5227	0.487417	6.05824	7.00009e-06	6.40589e-05
ENSG00000102781	KATNAL1	katanin p60 subunit A-like 1 [Source:HGNC Symbol;Acc:28361]	13	q12.3	-1	30776767	30881621	8105	0.694292	4.82811	7.05893e-06	6.44725e-05
ENSG00000108561	C1QBP	complement component 1, q subcomponent binding protein [Source:HGNC Symbol;Acc:1243]	17	p13.2	-1	5336097	5352150	2335	-0.738778	4.94832	7.11169e-06	6.48289e-05
ENSG00000069493	CLEC2D	C-type lectin domain family 2, member D [Source:HGNC Symbol;Acc:14351]	12	p13.31	1	9817565	9848413	3219	-1.00433	3.99528	7.1295e-06	6.48661e-05
ENSG00000106028	SSBP1	single-stranded DNA binding protein 1, mitochondrial [Source:HGNC Symbol;Acc:11317]	7	q34	1	141438121	141487722	4961	-0.678278	4.84514	7.31759e-06	6.63511e-05
ENSG00000198791	CNOT7	CCR4-NOT transcription complex, subunit 7 [Source:HGNC Symbol;Acc:14101]	8	p22	-1	17086737	17104387	6679	-0.479551	4.78807	7.32525e-06	6.63511e-05
ENSG00000075142	SRI	sorcin [Source:HGNC Symbol;Acc:11292]	7	q21.12	-1	87834433	87856308	4237	-0.647166	5.20684	7.3393e-06	6.63511e-05
ENSG00000129083	COPB1	coatomer protein complex, subunit beta 1 [Source:HGNC Symbol;Acc:2231]	11	p15.2	-1	14464986	14521573	5131	-0.600321	5.7175	7.34892e-06	6.63511e-05
ENSG00000185201	IFITM2	interferon induced transmembrane protein 2 [Source:HGNC Symbol;Acc:5413]	11	p15.5	1	307631	315272	1307	0.62894	4.49609	7.46714e-06	6.72898e-05
ENSG00000196923	PDLIM7	PDZ and LIM domain 7 (enigma) [Source:HGNC Symbol;Acc:22958]	5	q35.3	-1	176910395	176924607	4407	0.417601	8.12402	7.51368e-06	6.75802e-05
ENSG00000130024	PHF10	PHD finger protein 10 [Source:HGNC Symbol;Acc:18250]	6	q27	-1	170104001	170124151	5388	-0.666047	4.01742	7.61808e-06	6.83889e-05
ENSG00000135404	CD63	CD63 molecule [Source:HGNC Symbol;Acc:1692]	12	q13.2	-1	56119107	56123491	2630	0.298985	9.42277	7.7366e-06	6.92898e-05
ENSG00000111605	CPSF6	cleavage and polyadenylation specific factor 6, 68kDa [Source:HGNC Symbol;Acc:13871]	12	q15	1	69633317	69668138	7190	-0.549544	4.85098	7.74778e-06	6.92898e-05
ENSG00000130731	C16orf13	chromosome 16 open reading frame 13 [Source:HGNC Symbol;Acc:14141]	16	p13.3	-1	684429	686358	1820	0.483749	5.96858	7.83924e-06	6.99752e-05
ENSG00000084733	RAB10	RAB10, member RAS oncogene family [Source:HGNC Symbol;Acc:9759]	2	p23.3	1	26256976	26360323	3631	0.260578	7.65278	7.89429e-06	7.03337e-05
ENSG00000198755	RPL10A	ribosomal protein L10a [Source:HGNC Symbol;Acc:10299]	6	p21.31	1	35436185	35438562	1501	-0.602037	6.685	8.05735e-06	7.15221e-05
ENSG00000150593	PDCD4	programmed cell death 4 (neoplastic transformation inhibitor) [Source:HGNC Symbol;Acc:8763]	10	q25.2	1	112631565	112659764	4535	-0.473656	6.40626	8.05797e-06	7.15221e-05
ENSG00000185896	LAMP1	lysosomal-associated membrane protein 1 [Source:HGNC Symbol;Acc:6499]	13	q34	1	113951556	113977987	5739	0.4299	5.17787	8.11951e-06	7.18693e-05
ENSG00000073009	IKBKG	inhibitor of kappa light polypeptide gene enhancer in B-cells, kinase gamma [Source:HGNC Symbol;Acc:5961]	X	q28	1	153769414	153796782	7462	0.401911	5.25487	8.12753e-06	7.18693e-05
ENSG00000137801	THBS1	thrombospondin 1 [Source:HGNC Symbol;Acc:11785]	15	q14	1	39873280	39891667	10870	0.405087	9.99082	8.15714e-06	7.19963e-05
ENSG00000142634	EFHD2	EF-hand domain family, member D2 [Source:HGNC Symbol;Acc:28670]	1	p36.21	1	15736391	15756839	2531	-0.630372	5.60111	8.29178e-06	7.30481e-05
ENSG00000100219	XBP1	X-box binding protein 1 [Source:HGNC Symbol;Acc:12801]	22	q12.1	-1	29190543	29196585	3028	-1.06558	4.10013	8.46209e-06	7.43211e-05
ENSG00000086061	DNAJA1	DnaJ (Hsp40) homolog, subfamily A, member 1 [Source:HGNC Symbol;Acc:5229]	9	p21.1	1	33025209	33039905	2730	-0.548428	6.01782	8.46776e-06	7.43211e-05
ENSG00000255325			8	q24.13	-1	123497754	123502054	631	0.519014	6.48795	8.56453e-06	7.48896e-05
ENSG00000088832	FKBP1A	FK506 binding protein 1A, 12kDa [Source:HGNC Symbol;Acc:3711]	20	p13	-1	1349622	1373806	2369	0.413066	6.74359	8.57798e-06	7.48896e-05
ENSG00000198805	PNP	purine nucleoside phosphorylase [Source:HGNC Symbol;Acc:7892]	14	q11.2	1	20937113	20945253	4139	0.500877	5.6339	8.58846e-06	7.48896e-05
ENSG00000198160	MIER1	mesoderm induction early response 1, transcriptional regulator [Source:HGNC Symbol;Acc:29657]	1	p31.3	1	67390578	67454302	8273	0.435655	7.15128	8.59597e-06	7.48896e-05
ENSG00000050130	JKAMP	JNK1/MAPK8-associated membrane protein [Source:HGNC Symbol;Acc:20184]	14	q23.1	1	59951161	59972128	4350	-0.434975	5.56677	8.69374e-06	7.55004e-05
ENSG00000107949	BCCIP	BRCA2 and CDKN1A interacting protein [Source:HGNC Symbol;Acc:978]	10	q26.2	1	127512115	127542264	4499	-0.785812	4.00887	8.69806e-06	7.55004e-05
ENSG00000171055	FEZ2	fasciculation and elongation protein zeta 2 (zygin II) [Source:HGNC Symbol;Acc:3660]	2	p22.2	-1	36778570	36873230	6828	0.473601	4.55022	8.73178e-06	7.56541e-05
ENSG00000075884	ARHGAP15	Rho GTPase activating protein 15 [Source:HGNC Symbol;Acc:21030]	2	q22.2	1	143848931	144525921	7743	-0.78002	5.74054	8.74864e-06	7.56613e-05
ENSG00000093167	LRRFIP2	leucine rich repeat (in FLII) interacting protein 2 [Source:HGNC Symbol;Acc:6703]	3	p22.2	-1	37094117	37225180	10674	0.353743	6.83001	8.80677e-06	7.60248e-05
ENSG00000005249	PRKAR2B	protein kinase, cAMP-dependent, regulatory, type II, beta [Source:HGNC Symbol;Acc:9392]	7	q22.3	1	106685094	106802256	4318	0.328818	12.6514	8.84312e-06	7.61993e-05
ENSG00000185651	UBE2L3	ubiquitin-conjugating enzyme E2L 3 [Source:HGNC Symbol;Acc:12488]	22	q11.21	1	21903736	21978323	3838	0.361565	6.73974	8.90524e-06	7.65948e-05
ENSG00000166441	RPL27A	ribosomal protein L27a [Source:HGNC Symbol;Acc:10329]	11	p15.4	1	8703958	8736306	7193	-0.452717	7.94968	8.9437e-06	7.67857e-05
ENSG00000237973		hsa-mir-6723 [Source:miRBase;Acc:MI0022558]	1	p36.33	1	566454	567996	1543	0.601089	4.83496	8.99641e-06	7.70981e-05
ENSG00000182944	EWSR1	EWS RNA-binding protein 1 [Source:HGNC Symbol;Acc:3508]	22	q12.2	1	29663998	29696515	10327	-0.47525	6.66507	9.07803e-06	7.76566e-05
ENSG00000171843	MLLT3	myeloid/lymphoid or mixed-lineage leukemia (trithorax homolog, Drosophila); translocated to, 3 [Source:HGNC Symbol;Acc:7136]	9	p21.3	-1	20341663	20622542	8129	0.439844	5.87409	9.34039e-06	7.97565e-05
ENSG00000014641	MDH1	malate dehydrogenase 1, NAD (soluble) [Source:HGNC Symbol;Acc:6970]	2	p15	1	63815743	63834331	4993	-0.546886	5.56645	9.47959e-06	8.0799e-05
ENSG00000105373	GLTSCR2	glioma tumor suppressor candidate region gene 2 [Source:HGNC Symbol;Acc:4333]	19	q13.33	1	48248779	48260315	5341	-0.545452	7.69681	9.55791e-06	8.13198e-05
ENSG00000103148	NPRL3	nitrogen permease regulator-like 3 (S. cerevisiae) [Source:HGNC Symbol;Acc:14124]	16	p13.3	-1	134273	188859	6605	0.519659	6.91375	9.58461e-06	8.14002e-05
ENSG00000069329	VPS35	vacuolar protein sorting 35 homolog (S. cerevisiae) [Source:HGNC Symbol;Acc:13487]	16	q11.2	-1	46690054	46723430	9723	-0.426987	6.45106	9.69128e-06	8.21584e-05
ENSG00000165169	DYNLT3	dynein, light chain, Tctex-type 3 [Source:HGNC Symbol;Acc:11694]	X	p11.4	-1	37696010	37706890	3186	0.461061	5.36966	9.71858e-06	8.22422e-05
ENSG00000168904	LRRC28	leucine rich repeat containing 28 [Source:HGNC Symbol;Acc:28355]	15	q26.3	1	99791567	99930934	9348	0.406683	6.67851	9.93074e-06	8.38869e-05
ENSG00000078140	UBE2K	ubiquitin-conjugating enzyme E2K [Source:HGNC Symbol;Acc:4914]	4	p14	1	39699664	39784412	5245	0.385422	8.14273	9.94847e-06	8.38869e-05
ENSG00000163513	TGFBR2	transforming growth factor, beta receptor II (70/80kDa) [Source:HGNC Symbol;Acc:11773]	3	p24.1	1	30647994	30735634	4704	-0.494228	4.74832	1.00274e-05	8.4402e-05
ENSG00000174788	PCP2	Purkinje cell protein 2 [Source:HGNC Symbol;Acc:30209]	19	p13.2	-1	7696497	7698634	799	0.49027	5.19161	1.00561e-05	8.44926e-05
ENSG00000176407	KCMF1	potassium channel modulatory factor 1 [Source:HGNC Symbol;Acc:20589]	2	p11.2	1	85198216	85286595	7968	0.372933	6.12497	1.01997e-05	8.55468e-05
ENSG00000143947	RPS27A	ribosomal protein S27a [Source:HGNC Symbol;Acc:10417]	2	p16.1	1	55459039	55462989	3130	-0.469401	8.94105	1.0254e-05	8.5591e-05
ENSG00000204472	AIF1	allograft inflammatory factor 1 [Source:HGNC Symbol;Acc:352]	6	p21.33	1	31582961	31584798	1276	-0.598578	7.27007	1.02586e-05	8.5591e-05
ENSG00000172889	EGFL7	EGF-like-domain, multiple 7 [Source:HGNC Symbol;Acc:20594]	9	q34.3	1	139553308	139567130	2555	0.411493	7.83678	1.02696e-05	8.5591e-05
ENSG00000090266	NDUFB2	NADH dehydrogenase (ubiquinone) 1 beta subcomplex, 2, 8kDa [Source:HGNC Symbol;Acc:7697]	7	q34	1	140390577	140422590	4447	-0.557246	5.50339	1.02774e-05	8.5591e-05
ENSG00000132965	ALOX5AP	arachidonate 5-lipoxygenase-activating protein [Source:HGNC Symbol;Acc:436]	13	q12.3	1	31309645	31338556	1344	-0.917539	4.55847	1.03054e-05	8.56729e-05
ENSG00000099917	MED15	mediator complex subunit 15 [Source:HGNC Symbol;Acc:14248]	22	q11.21	1	20850200	20941919	10374	-0.620286	4.33222	1.03399e-05	8.58085e-05
ENSG00000231925	TAPBP	TAP binding protein (tapasin) [Source:HGNC Symbol;Acc:11566]	6	p21.32	-1	33267471	33282164	5056	-0.494409	5.71371	1.0384e-05	8.60235e-05
ENSG00000134758	RNF138	ring finger protein 138, E3 ubiquitin protein ligase [Source:HGNC Symbol;Acc:17765]	18	q12.1	1	29671818	29711524	3795	-0.630082	4.47653	1.04194e-05	8.61656e-05
ENSG00000038274	MAT2B	methionine adenosyltransferase II, beta [Source:HGNC Symbol;Acc:6905]	5	q34	1	162930120	162946342	5153	-0.329475	6.47767	1.04552e-05	8.63105e-05
ENSG00000171611	PTCRA	pre T-cell antigen receptor alpha [Source:HGNC Symbol;Acc:21290]	6	p21.1	1	42883727	42893573	1123	0.388882	7.71986	1.08966e-05	8.97971e-05
ENSG00000188229	TUBB4B	tubulin, beta 4B class IVb [Source:HGNC Symbol;Acc:20771]	9	q34.3	1	140135665	140138159	2111	0.349942	6.49292	1.10549e-05	9.0943e-05
ENSG00000115875	SRSF7	serine/arginine-rich splicing factor 7 [Source:HGNC Symbol;Acc:10789]	2	p22.1	-1	38970741	38978636	4045	-0.701522	5.4407	1.11853e-05	9.18553e-05
ENSG00000109103	UNC119	unc-119 homolog (C. elegans) [Source:HGNC Symbol;Acc:12565]	17	q11.2	-1	26873725	26879686	5128	-0.606762	3.85705	1.12243e-05	9.19063e-05
ENSG00000122862	SRGN	serglycin [Source:HGNC Symbol;Acc:9361]	10	q22.1	1	70847862	70864567	1220	0.285774	8.59736	1.12304e-05	9.19063e-05
ENSG00000163219	ARHGAP25	Rho GTPase activating protein 25 [Source:HGNC Symbol;Acc:28951]	2	p13.3	1	68906733	69053965	5509	-0.694507	5.00877	1.13735e-05	9.29163e-05
ENSG00000087460	GNAS	GNAS complex locus [Source:HGNC Symbol;Acc:4392]	20	q13.32	1	57414773	57486247	13320	0.332191	13.4736	1.14594e-05	9.34564e-05
ENSG00000133639	BTG1	B-cell translocation gene 1, anti-proliferative [Source:HGNC Symbol;Acc:1130]	12	q21.33	-1	92536286	92539673	2622	-0.605563	4.48494	1.16041e-05	9.43548e-05
ENSG00000110697	PITPNM1	phosphatidylinositol transfer protein, membrane-associated 1 [Source:HGNC Symbol;Acc:9003]	11	q13.2	-1	67259239	67273734	6449	-0.66295	4.85947	1.16095e-05	9.43548e-05
ENSG00000118900	UBN1	ubinuclein 1 [Source:HGNC Symbol;Acc:12506]	16	p13.3	1	4896666	4932361	8551	0.346258	6.53666	1.17697e-05	9.54921e-05
ENSG00000198408	MGEA5	meningioma expressed antigen 5 (hyaluronidase) [Source:HGNC Symbol;Acc:7056]	10	q24.32	-1	103544200	103578696	7602	-0.45292	5.71539	1.18467e-05	9.59522e-05
ENSG00000137076	TLN1	talin 1 [Source:HGNC Symbol;Acc:11845]	9	p13.3	-1	35696945	35732392	10076	0.462223	13.1436	1.19481e-05	9.65171e-05
ENSG00000142192	APP	amyloid beta (A4) precursor protein [Source:HGNC Symbol;Acc:620]	21	q21.3	-1	27252861	27543446	6349	0.489241	7.01901	1.19573e-05	9.65171e-05
ENSG00000175354	PTPN2	protein tyrosine phosphatase, non-receptor type 2 [Source:HGNC Symbol;Acc:9650]	18	p11.21	-1	12785477	12929642	6921	-0.680666	5.1138	1.20733e-05	9.72869e-05
ENSG00000179364	PACS2	phosphofurin acidic cluster sorting protein 2 [Source:HGNC Symbol;Acc:23794]	14	q32.33	1	105766900	105864484	12363	0.56498	6.51123	1.21428e-05	9.768e-05
ENSG00000034713	GABARAPL2	GABA(A) receptor-associated protein-like 2 [Source:HGNC Symbol;Acc:13291]	16	q23.1	1	75600249	75611779	3034	0.330809	9.07675	1.23092e-05	9.88507e-05
ENSG00000143384	MCL1	myeloid cell leukemia sequence 1 (BCL2-related) [Source:HGNC Symbol;Acc:6943]	1	q21.3	-1	150547032	150552066	4218	-0.839982	3.96401	1.23434e-05	9.89567e-05
ENSG00000138398	PPIG	peptidylprolyl isomerase G (cyclophilin G) [Source:HGNC Symbol;Acc:14650]	2	q31.1	1	170440850	170497916	7368	-0.568603	5.68383	1.2456e-05	9.96899e-05
ENSG00000171608	PIK3CD	phosphatidylinositol-4,5-bisphosphate 3-kinase, catalytic subunit delta [Source:HGNC Symbol;Acc:8977]	1	p36.22	1	9711790	9789172	6593	-1.14989	4.76479	1.26618e-05	0.000101063
ENSG00000136240	KDELR2	KDEL (Lys-Asp-Glu-Leu) endoplasmic reticulum protein retention receptor 2 [Source:HGNC Symbol;Acc:6305]	7	p22.1	-1	6485584	6523873	3990	-0.385823	4.45193	1.26791e-05	0.000101063
ENSG00000157045	NTAN1	N-terminal asparagine amidase [Source:HGNC Symbol;Acc:29909]	16	p13.11	-1	15131710	15149921	3525	0.333171	8.37356	1.2695e-05	0.000101063
ENSG00000103035	PSMD7	proteasome (prosome, macropain) 26S subunit, non-ATPase, 7 [Source:HGNC Symbol;Acc:9565]	16	q23.1	1	74330673	74340186	2740	-0.632019	4.61394	1.27131e-05	0.000101063
ENSG00000172809	RPL38	ribosomal protein L38 [Source:HGNC Symbol;Acc:10349]	17	q25.1	1	72199721	72206794	3829	-0.486327	7.33561	1.28732e-05	0.000102164
ENSG00000128815	WDFY4	WDFY family member 4 [Source:HGNC Symbol;Acc:29323]	10	q11.22	1	49892921	50191001	13692	-1.24656	3.71864	1.29557e-05	0.000102645
ENSG00000145979	TBC1D7	TBC1 domain family, member 7 [Source:HGNC Symbol;Acc:21066]	6	p24.1	-1	13266774	13328815	8300	0.619012	4.51904	1.30089e-05	0.000102895
ENSG00000197956	S100A6	S100 calcium binding protein A6 [Source:HGNC Symbol;Acc:10496]	1	q21.3	-1	153507075	153508720	971	-0.595217	6.54153	1.3047e-05	0.0001029
ENSG00000135604	STX11	syntaxin 11 [Source:HGNC Symbol;Acc:11429]	6	q24.2	1	144471663	144509507	1926	-0.391193	4.42881	1.30532e-05	0.0001029
ENSG00000197756	RPL37A	ribosomal protein L37a [Source:HGNC Symbol;Acc:10348]	2	q35	1	217362912	217443903	5958	-0.474486	7.71019	1.32225e-05	0.000104061
ENSG00000111640	GAPDH	glyceraldehyde-3-phosphate dehydrogenase [Source:HGNC Symbol;Acc:4141]	12	p13.31	1	6643093	6647537	2975	0.305813	11.696	1.35122e-05	0.000106164
ENSG00000174365	SNHG11	small nucleolar RNA host gene 11 (non-protein coding) [Source:HGNC Symbol;Acc:25046]	20	q11.23	1	37075221	37079564	2813	0.509485	4.58479	1.35692e-05	0.000106435
ENSG00000101236	RNF24	ring finger protein 24 [Source:HGNC Symbol;Acc:13779]	20	p13	-1	3907956	3996229	7668	0.311433	6.90891	1.37769e-05	0.000107885
ENSG00000167642	SPINT2	serine peptidase inhibitor, Kunitz type, 2 [Source:HGNC Symbol;Acc:11247]	19	q13.2	1	38734675	38783254	5199	0.290657	7.33642	1.38041e-05	0.000107919
ENSG00000147274	RBMX	RNA binding motif protein, X-linked [Source:HGNC Symbol;Acc:9910]	X	q26.3	-1	135930163	135962923	5882	-0.570729	5.40288	1.38344e-05	0.000107977
ENSG00000222041	LINC00152	long intergenic non-protein coding RNA 152 [Source:HGNC Symbol;Acc:28717]	2	p11.2	1	87754887	87906324	3125	0.471672	6.25348	1.38964e-05	0.000108235
ENSG00000139641	ESYT1	extended synaptotagmin-like protein 1 [Source:HGNC Symbol;Acc:29534]	12	q13.2	1	56512034	56538455	5493	-0.995899	5.54169	1.39133e-05	0.000108235
ENSG00000176986	SEC24C	SEC24 family member C [Source:HGNC Symbol;Acc:10705]	10	q22.2	1	75504120	75531919	5363	-0.961735	4.51679	1.41181e-05	0.000109647
ENSG00000142534	RPS11	ribosomal protein S11 [Source:HGNC Symbol;Acc:10384]	19	q13.33	1	49999622	50002946	1390	-0.401269	8.56354	1.41422e-05	0.000109654
ENSG00000163703	CRELD1	cysteine-rich with EGF-like domains 1 [Source:HGNC Symbol;Acc:14630]	3	p25.3	1	9975506	9987097	3778	0.636589	4.82534	1.41979e-05	0.000109882
ENSG00000140022	STON2	stonin 2 [Source:HGNC Symbol;Acc:30652]	14	q31.1	-1	81727000	81902809	6675	0.34521	6.32425	1.42181e-05	0.000109882
ENSG00000116741	RGS2	regulator of G-protein signaling 2, 24kDa [Source:HGNC Symbol;Acc:9998]	1	q31.2	1	192778169	192781403	2086	-0.964014	5.27651	1.42948e-05	0.000110294
ENSG00000168918	INPP5D	inositol polyphosphate-5-phosphatase, 145kDa [Source:HGNC Symbol;Acc:6079]	2	q37.1	1	233924677	234116549	6998	-0.896137	5.0055	1.44193e-05	0.000111073
ENSG00000152127	MGAT5	mannosyl (alpha-1,6-)-glycoprotein beta-1,6-N-acetyl-glucosaminyltransferase [Source:HGNC Symbol;Acc:7049]	2	q21.2	1	134877554	135212192	8578	0.721367	4.43408	1.45152e-05	0.00011163
ENSG00000026025	VIM	vimentin [Source:HGNC Symbol;Acc:12692]	10	p13	1	17270258	17279592	4965	-0.463122	7.24511	1.46267e-05	0.000112289
ENSG00000064012	CASP8	caspase 8, apoptosis-related cysteine peptidase [Source:HGNC Symbol;Acc:1509]	2	q33.1	1	202098166	202152434	6808	-1.15368	4.19179	1.46485e-05	0.000112289
ENSG00000211898	IGHD	immunoglobulin heavy constant delta [Source:HGNC Symbol;Acc:5480]	14	q32.33	-1	106303099	106312010	1678	-1.04745	4.28029	1.46853e-05	0.000112389
ENSG00000140932	CMTM2	CKLF-like MARVEL transmembrane domain containing 2 [Source:HGNC Symbol;Acc:19173]	16	q21	1	66613351	66622178	1151	0.491554	4.30287	1.50993e-05	0.00011537
ENSG00000106484	MEST	mesoderm specific transcript [Source:HGNC Symbol;Acc:7028]	7	q32.2	1	130126012	130146133	4624	-0.494844	6.37375	1.52776e-05	0.000116544
ENSG00000213741	RPS29	ribosomal protein S29 [Source:HGNC Symbol;Acc:10419]	14	q21.3	-1	50043390	50065408	2656	-0.541108	7.57017	1.53843e-05	0.000117169
ENSG00000178952	TUFM	Tu translation elongation factor, mitochondrial [Source:HGNC Symbol;Acc:12420]	16	p11.2	-1	28853732	28857729	2271	-0.713714	5.10597	1.56619e-05	0.000119091
ENSG00000223865	HLA-DPB1	major histocompatibility complex, class II, DP beta 1 [Source:HGNC Symbol;Acc:4940]	6	p21.32	1	33043703	33054978	2862	-0.452165	7.09692	1.58984e-05	0.000120695
ENSG00000124783	SSR1	signal sequence receptor, alpha [Source:HGNC Symbol;Acc:11323]	6	p24.3	-1	7268539	7347679	11356	-0.355903	5.56142	1.60689e-05	0.000121793
ENSG00000060237	WNK1	WNK lysine deficient protein kinase 1 [Source:HGNC Symbol;Acc:14540]	12	p13.33	1	861759	1020618	14370	0.508808	5.3	1.63811e-05	0.000123961
ENSG00000169189	NSMCE1	non-SMC element 1 homolog (S. cerevisiae) [Source:HGNC Symbol;Acc:29897]	16	p12.1	-1	27236312	27280115	3770	-0.653897	4.25707	1.64124e-05	0.000123999
ENSG00000072786	STK10	serine/threonine kinase 10 [Source:HGNC Symbol;Acc:11388]	5	q35.1	-1	171469077	171615390	9083	-0.835113	5.53026	1.67716e-05	0.00012651
ENSG00000139278	GLIPR1	GLI pathogenesis-related 1 [Source:HGNC Symbol;Acc:17001]	12	q21.2	1	75874460	75897633	6273	-1.22429	4.12503	1.69289e-05	0.00012747
ENSG00000187051	RPS19BP1	ribosomal protein S19 binding protein 1 [Source:HGNC Symbol;Acc:28749]	22	q13.1	-1	39925098	39928860	3763	0.386151	6.11522	1.69529e-05	0.00012747
ENSG00000204590	GNL1	guanine nucleotide binding protein-like 1 [Source:HGNC Symbol;Acc:4413]	6	p21.33	-1	30509154	30524951	8646	0.381661	5.63884	1.70259e-05	0.000127816
ENSG00000172795	DCP2	decapping mRNA 2 [Source:HGNC Symbol;Acc:24452]	5	q22.2	1	112312399	112356667	9951	0.445432	6.18279	1.72837e-05	0.000129545
ENSG00000167088	SNRPD1	small nuclear ribonucleoprotein D1 polypeptide 16kDa [Source:HGNC Symbol;Acc:11158]	18	q11.2	1	19192228	19210417	1841	-0.697087	3.99561	1.76089e-05	0.000131774
ENSG00000140319	SRP14	signal recognition particle 14kDa (homologous Alu RNA binding protein) [Source:HGNC Symbol;Acc:11299]	15	q15.1	-1	40327940	40331389	2005	0.321138	8.00325	1.77034e-05	0.000132271
ENSG00000176783	RUFY1	RUN and FYVE domain containing 1 [Source:HGNC Symbol;Acc:19760]	5	q35.3	1	178977559	179037027	5911	0.415573	12.869	1.77359e-05	0.000132305
ENSG00000014216	CAPN1	calpain 1, (mu/I) large subunit [Source:HGNC Symbol;Acc:1476]	11	q13.1	1	64948037	64979477	7553	0.330414	10.3833	1.77857e-05	0.00013244
ENSG00000089220	PEBP1	phosphatidylethanolamine binding protein 1 [Source:HGNC Symbol;Acc:8630]	12	q24.23	1	118573663	118583389	1780	-0.533465	4.43576	1.78101e-05	0.00013244
ENSG00000029534	ANK1	ankyrin 1, erythrocytic [Source:HGNC Symbol;Acc:492]	8	p11.21	-1	41510739	41754280	10799	0.479313	8.00373	1.80885e-05	0.000134298
ENSG00000101336	Healthy ControlK	hemopoietic cell kinase [Source:HGNC Symbol;Acc:4840]	20	q11.21	1	30639991	30689659	3092	-0.808476	6.15602	1.82586e-05	0.000135332
ENSG00000066336	SPI1	spleen focus forming virus (SFFV) proviral integration oncogene [Source:HGNC Symbol;Acc:11241]	11	p11.2	-1	47376411	47400127	2069	-0.697928	4.15658	1.8285e-05	0.000135332
ENSG00000129292	PHF20L1	PHD finger protein 20-like 1 [Source:HGNC Symbol;Acc:24280]	8	q24.22	1	133787618	133861052	20526	0.275057	8.29753	1.83228e-05	0.000135399
ENSG00000203875	SNHG5	small nucleolar RNA host gene 5 (non-protein coding) [Source:HGNC Symbol;Acc:21026]	6	q14.3	-1	86370710	86388451	2206	-0.628415	6.49729	1.86982e-05	0.000137958
ENSG00000102879	CORO1A	coronin, actin binding protein, 1A [Source:HGNC Symbol;Acc:2252]	16	p11.2	1	30194148	30200397	4871	-0.471176	7.39447	1.91304e-05	0.000140926
ENSG00000023902	PLEKHO1	pleckstrin homology domain containing, family O member 1 [Source:HGNC Symbol;Acc:24310]	1	q21.2	1	150121373	150136916	6629	0.346362	9.71217	1.92167e-05	0.000141341
ENSG00000102241	HTATSF1	HIV-1 Tat specific factor 1 [Source:HGNC Symbol;Acc:5276]	X	q26.3	1	135579238	135594505	3136	-0.74365	4.08257	1.95499e-05	0.000143568
ENSG00000060558	GNA15	guanine nucleotide binding protein (G protein), alpha 15 (Gq class) [Source:HGNC Symbol;Acc:4383]	19	p13.3	1	3136191	3163767	2613	0.429191	6.00386	2.01001e-05	0.000147349
ENSG00000131473	ACLY	ATP citrate lyase [Source:HGNC Symbol;Acc:115]	17	q21.2	-1	40023161	40086795	5217	-0.748978	5.13596	2.01542e-05	0.000147349
ENSG00000253394	LINC00534	long intergenic non-protein coding RNA 534 [Source:HGNC Symbol;Acc:43643]	8	q21.3	1	91233716	91581546	1354	0.512682	6.67647	2.01584e-05	0.000147349
ENSG00000114784	EIF1B	eukaryotic translation initiation factor 1B [Source:HGNC Symbol;Acc:30792]	3	p22.1	1	40351175	40353915	1912	0.362745	7.40993	2.06697e-05	0.000150853
ENSG00000163468	CCT3	chaperonin containing TCP1, subunit 3 (gamma) [Source:HGNC Symbol;Acc:1616]	1	q22	-1	156278759	156337664	4018	-0.680236	5.41056	2.07057e-05	0.000150883
ENSG00000113575	PPP2CA	protein phosphatase 2, catalytic subunit, alpha isozyme [Source:HGNC Symbol;Acc:9299]	5	q31.1	-1	133530025	133561833	5661	-0.384118	5.43327	2.07626e-05	0.000151022
ENSG00000158062	UBXN11	UBX domain protein 11 [Source:HGNC Symbol;Acc:30600]	1	p36.11	-1	26607819	26644854	4704	0.478008	7.95408	2.07887e-05	0.000151022
ENSG00000143977	SNRPG	small nuclear ribonucleoprotein polypeptide G [Source:HGNC Symbol;Acc:11163]	2	p13.3	-1	70508494	70520903	1795	-0.588064	4.16292	2.0858e-05	0.000151127
ENSG00000127920	GNG11	guanine nucleotide binding protein (G protein), gamma 11 [Source:HGNC Symbol;Acc:4403]	7	q21.3	1	93551011	93557922	3055	0.389849	11.6028	2.08672e-05	0.000151127
ENSG00000165475	CRYL1	crystallin, lambda 1 [Source:HGNC Symbol;Acc:18246]	13	q12.11	-1	20977806	21099996	1761	0.32068	7.7148	2.11975e-05	0.000153285
ENSG00000100664	EIF5	eukaryotic translation initiation factor 5 [Source:HGNC Symbol;Acc:3299]	14	q32.32	1	103799881	103811362	8505	0.299233	8.54338	2.14488e-05	0.000154864
ENSG00000187764	SEMA4D	sema domain, immunoglobulin domain (Ig), transmembrane domain (TM) and short cytoplasmic domain, (semaphorin) 4D [Source:HGNC Symbol;Acc:10732]	9	q22.2	-1	91975702	92113045	14160	0.293052	7.97465	2.15202e-05	0.000155143
ENSG00000105677	TMEM147	transmembrane protein 147 [Source:HGNC Symbol;Acc:30414]	19	q13.12	1	36036497	36038428	1932	-0.756917	3.85359	2.15958e-05	0.000155451
ENSG00000132676	DAP3	death associated protein 3 [Source:HGNC Symbol;Acc:2673]	1	q22	1	155657751	155708801	4588	-0.540061	5.48779	2.18974e-05	0.000157381
ENSG00000234741	GAS5	growth arrest-specific 5 (non-protein coding) [Source:HGNC Symbol;Acc:16355]	1	q25.1	-1	173833038	173838020	3631	-0.587642	5.75282	2.2133e-05	0.000158767
ENSG00000100979	PLTP	phospholipid transfer protein [Source:HGNC Symbol;Acc:9093]	20	q13.12	-1	44527399	44540794	2402	0.510897	5.16714	2.21576e-05	0.000158767
ENSG00000101347	SAMHD1	SAM domain and HD domain 1 [Source:HGNC Symbol;Acc:15925]	20	q11.23	-1	35518632	35580246	5214	-0.78313	6.21481	2.2191e-05	0.000158767
ENSG00000108107	RPL28	ribosomal protein L28 [Source:HGNC Symbol;Acc:10330]	19	q13.42	1	55896713	55914612	6927	-0.44656	7.5103	2.24005e-05	0.000160023
ENSG00000047617	ANO2	anoctamin 2 [Source:HGNC Symbol;Acc:1183]	12	p13.31	-1	5641035	6055398	6012	0.763299	4.38071	2.28375e-05	0.000162898
ENSG00000148180	GSN	gelsolin [Source:HGNC Symbol;Acc:4620]	9	q33.2	1	123970072	124095121	11097	0.328498	10.0655	2.29927e-05	0.000163758
ENSG00000197461	PDGFA	platelet-derived growth factor alpha polypeptide [Source:HGNC Symbol;Acc:8799]	7	p22.3	-1	536895	559933	4151	0.432847	6.79472	2.31367e-05	0.000164535
ENSG00000123104	ITPR2	inositol 1,4,5-trisphosphate receptor, type 2 [Source:HGNC Symbol;Acc:6181]	12	p11.23	-1	26490342	26986131	11856	0.404809	7.08773	2.33427e-05	0.000165751
ENSG00000127947	PTPN12	protein tyrosine phosphatase, non-receptor type 12 [Source:HGNC Symbol;Acc:9645]	7	q11.23	1	77166592	77269388	5547	0.400436	9.98861	2.34312e-05	0.000166129
ENSG00000112977	DAP	death-associated protein [Source:HGNC Symbol;Acc:2672]	5	p15.2	-1	10679342	10761384	3361	0.433008	6.96096	2.36929e-05	0.000167733
ENSG00000143595	AQP10	aquaporin 10 [Source:HGNC Symbol;Acc:16029]	1	q21.3	1	154293566	154297801	2292	0.462361	7.14058	2.39446e-05	0.000169261
ENSG00000186577	C6orf1	chromosome 6 open reading frame 1 [Source:HGNC Symbol;Acc:1340]	6	p21.31	-1	34214157	34217247	2229	0.396345	4.61251	2.45325e-05	0.000173158
ENSG00000107341	UBE2R2	ubiquitin-conjugating enzyme E2R 2 [Source:HGNC Symbol;Acc:19907]	9	p13.3	1	33817565	33920402	4075	0.331935	5.43642	2.49199e-05	0.000175572
ENSG00000140682	TGFB1I1	transforming growth factor beta 1 induced transcript 1 [Source:HGNC Symbol;Acc:11767]	16	p11.2	1	31482906	31489281	5403	0.428688	7.144	2.4949e-05	0.000175572
ENSG00000028839	TBPL1	TBP-like 1 [Source:HGNC Symbol;Acc:11589]	6	q23.2	1	134273308	134311570	5039	0.382298	7.4681	2.61133e-05	0.000183493
ENSG00000198752	CDC42BPB	CDC42 binding protein kinase beta (DMPK-like) [Source:HGNC Symbol;Acc:1738]	14	q32.32	-1	103398716	103523799	7958	0.577863	5.55718	2.66501e-05	0.000186967
ENSG00000121210	KIAA0922	KIAA0922 [Source:HGNC Symbol;Acc:29146]	4	q31.3	1	154387498	154557863	6393	-0.493358	5.94379	2.6687e-05	0.000186967
ENSG00000082153	BZW1	basic leucine zipper and W2 domains 1 [Source:HGNC Symbol;Acc:18380]	2	q33.1	1	201675317	201688569	4593	-0.325319	6.54788	2.68e-05	0.000187481
ENSG00000131238	PPT1	palmitoyl-protein thioesterase 1 [Source:HGNC Symbol;Acc:9325]	1	p34.2	-1	40538379	40563375	3304	-1.14895	5.13294	2.73866e-05	0.000191301
ENSG00000149781	FERMT3	fermitin family member 3 [Source:HGNC Symbol;Acc:23151]	11	q13.1	1	63974150	63991354	3062	0.308619	11.8987	2.75176e-05	0.000191667
ENSG00000134480	CCNH	cyclin H [Source:HGNC Symbol;Acc:1594]	5	q14.3	-1	86687311	86708836	4660	-0.591573	4.79877	2.75201e-05	0.000191667
ENSG00000136104	RNASEH2B	ribonuclease H2, subunit B [Source:HGNC Symbol;Acc:25671]	13	q14.3	1	51483814	51544592	2591	-0.621995	5.1932	2.79141e-05	0.000193868
ENSG00000113384	GOLPH3	golgi phosphoprotein 3 (coat-protein) [Source:HGNC Symbol;Acc:15452]	5	p13.3	-1	32124810	32174456	2785	-0.498666	4.3046	2.79185e-05	0.000193868
ENSG00000115808	STRN	striatin, calmodulin binding protein [Source:HGNC Symbol;Acc:11424]	2	p22.2	-1	37070783	37193615	8345	0.436202	5.69933	2.79593e-05	0.000193868
ENSG00000137876	RSL24D1	ribosomal L24 domain containing 1 [Source:HGNC Symbol;Acc:18479]	15	q21.3	-1	55473004	55489265	3009	-0.811541	4.21268	2.80766e-05	0.000194395
ENSG00000158710	TAGLN2	transgelin 2 [Source:HGNC Symbol;Acc:11554]	1	q23.2	-1	159887897	159895522	2487	0.314822	13.0896	2.84005e-05	0.00019635
ENSG00000163956	LRPAP1	low density lipoprotein receptor-related protein associated protein 1 [Source:HGNC Symbol;Acc:6701]	4	p16.3	-1	3508103	3534286	8724	-0.761783	5.05904	2.87601e-05	0.000198508
ENSG00000130958	SLC35D2	solute carrier family 35 (UDP-GlcNAc/UDP-glucose transporter), member D2 [Source:HGNC Symbol;Acc:20799]	9	q22.32	-1	99082988	99145992	2203	0.356837	8.27688	2.87967e-05	0.000198508
ENSG00000223551	TMSB4XP4	thymosin beta 4, X-linked pseudogene 4 [Source:HGNC Symbol;Acc:11886]	9	q34.11	1	131104432	131105049	618	0.647921	6.17112	2.90843e-05	0.000199994
ENSG00000181016	LSMEM1	leucine-rich single-pass membrane protein 1 [Source:HGNC Symbol;Acc:22036]	7	q31.1	1	112120908	112131117	2592	0.482891	4.66378	2.9097e-05	0.000199994
ENSG00000164258	NDUFS4	NADH dehydrogenase (ubiquinone) Fe-S protein 4, 18kDa (NADH-coenzyme Q reductase) [Source:HGNC Symbol;Acc:7711]	5	q11.2	1	52856463	52979168	1174	0.415712	5.92011	2.92578e-05	0.000200807
ENSG00000106537	TSPAN13	tetraspanin 13 [Source:HGNC Symbol;Acc:21643]	7	p21.1	1	16793160	16824161	2224	0.568569	5.5081	2.93385e-05	0.000201068
ENSG00000162191	UBXN1	UBX domain protein 1 [Source:HGNC Symbol;Acc:18402]	11	q12.3	-1	62443970	62446567	2510	-0.404194	6.42843	2.96048e-05	0.0002026
ENSG00000130816	DNMT1	DNA (cytosine-5-)-methyltransferase 1 [Source:HGNC Symbol;Acc:2976]	19	p13.2	-1	10244021	10341962	9805	0.295888	7.95888	2.98743e-05	0.000204148
ENSG00000101343	CRNKL1	crooked neck pre-mRNA splicing factor 1 [Source:HGNC Symbol;Acc:15762]	20	p11.23	-1	20015012	20036690	4567	-0.839037	3.82677	3.01104e-05	0.000205464
ENSG00000196611	MMP1	matrix metallopeptidase 1 (interstitial collagenase) [Source:HGNC Symbol;Acc:7155]	11	q22.2	-1	102660651	102668891	1970	0.831613	4.47416	3.03488e-05	0.000206755
ENSG00000122692	SMU1	smu-1 suppressor of mec-8 and unc-52 homolog (C. elegans) [Source:HGNC Symbol;Acc:18247]	9	p21.1	-1	33041762	33076665	7130	-0.560208	4.70369	3.03872e-05	0.000206755
ENSG00000180817	PPA1	pyrophosphatase (inorganic) 1 [Source:HGNC Symbol;Acc:9226]	10	q22.1	-1	71962586	71993667	5164	-0.713907	4.942	3.04608e-05	0.000206831
ENSG00000116260	QSOX1	quiescin Q6 sulfhydryl oxidase 1 [Source:HGNC Symbol;Acc:9756]	1	q25.2	1	180123969	180173165	9311	0.548037	4.7858	3.0486e-05	0.000206831
ENSG00000072958	AP1M1	adaptor-related protein complex 1, mu 1 subunit [Source:HGNC Symbol;Acc:13667]	19	p13.11	1	16308389	16346160	3813	-0.499647	5.25473	3.07898e-05	0.000208531
ENSG00000068028	RASSF1	Ras association (RalGDS/AF-6) domain family member 1 [Source:HGNC Symbol;Acc:9882]	3	p21.31	-1	50367219	50378411	3677	-0.679199	4.0739	3.08756e-05	0.000208531
ENSG00000103942	HOMER2	homer homolog 2 (Drosophila) [Source:HGNC Symbol;Acc:17513]	15	q25.2	-1	83509838	83654661	10067	0.451495	7.57657	3.089e-05	0.000208531
ENSG00000168090	COPS6	COP9 signalosome subunit 6 [Source:HGNC Symbol;Acc:21749]	7	q22.1	1	99686577	99689823	2807	-0.375543	5.9755	3.09131e-05	0.000208531
ENSG00000196924	FLNA	filamin A, alpha [Source:HGNC Symbol;Acc:3754]	X	q28	-1	153576892	153603006	10585	0.47938	12.885	3.09595e-05	0.000208546
ENSG00000148908	RGS10	regulator of G-protein signaling 10 [Source:HGNC Symbol;Acc:9992]	10	q26.11	-1	121259340	121302220	1252	0.345629	11.8611	3.10646e-05	0.000208956
ENSG00000103811	CTSH	cathepsin H [Source:HGNC Symbol;Acc:2535]	15	q25.1	-1	79213400	79241916	5892	-1.05254	4.86033	3.13967e-05	0.000210889
ENSG00000134602		Serine/threonine-protein kinase MST4 [Source:UniProtKB/Swiss-Prot;Acc:Q9P289]	X	q26.2	1	131157293	131209971	3354	-0.396272	6.79572	3.14687e-05	0.000211072
ENSG00000128311	TST	thiosulfate sulfurtransferase (rhodanese) [Source:HGNC Symbol;Acc:12388]	22	q12.3	-1	37406900	37415681	1915	0.452184	4.97319	3.15278e-05	0.000211169
ENSG00000072736	NFATC3	nuclear factor of activated T-cells, cytoplasmic, calcineurin-dependent 3 [Source:HGNC Symbol;Acc:7777]	16	q22.1	1	68118654	68263162	8806	-0.811736	3.72857	3.1981e-05	0.000213901
ENSG00000150977	RILPL2	Rab interacting lysosomal protein-like 2 [Source:HGNC Symbol;Acc:28787]	12	q24.31	-1	123899936	123921264	1435	0.308742	5.9193	3.21252e-05	0.000214562
ENSG00000021776	AQR	aquarius intron-binding spliceosomal factor [Source:HGNC Symbol;Acc:29513]	15	q14	-1	35147732	35262040	9779	-0.940035	4.49401	3.23806e-05	0.000215962
ENSG00000049323	LTBP1	latent transforming growth factor beta binding protein 1 [Source:HGNC Symbol;Acc:6714]	2	p22.3	1	33172039	33624576	7329	0.327374	10.3457	3.25007e-05	0.000216457
ENSG00000134153	EMC7	ER membrane protein complex subunit 7 [Source:HGNC Symbol;Acc:24301]	15	q14	-1	34376218	34394149	1538	-0.668251	3.97614	3.28618e-05	0.000218554
ENSG00000156136	DCK	deoxycytidine kinase [Source:HGNC Symbol;Acc:2704]	4	q13.3	1	71858255	71896631	3227	-0.391882	6.37826	3.29174e-05	0.000218616
ENSG00000213366	GSTM2	glutathione S-transferase mu 2 (muscle) [Source:HGNC Symbol;Acc:4634]	1	p13.3	1	110210644	110252171	5864	0.553022	5.44756	3.31276e-05	0.000219703
ENSG00000169718	DUS1L	dihydrouridine synthase 1-like (S. cerevisiae) [Source:HGNC Symbol;Acc:30086]	17	q25.3	-1	80015382	80023763	5999	-0.670171	5.2132	3.33045e-05	0.000220567
ENSG00000108518	PFN1	profilin 1 [Source:HGNC Symbol;Acc:8881]	17	p13.2	-1	4848947	4852356	1987	0.267984	10.0232	3.36477e-05	0.000222527
ENSG00000125107	CNOT1	CCR4-NOT transcription complex, subunit 1 [Source:HGNC Symbol;Acc:7877]	16	q21	-1	58553855	58663790	10852	-0.679691	5.59336	3.3874e-05	0.00022371
ENSG00000149131	SERPING1	serpin peptidase inhibitor, clade G (C1 inhibitor), member 1 [Source:HGNC Symbol;Acc:1228]	11	q12.1	1	57364860	57382326	3603	0.80982	5.67657	3.4174e-05	0.000225376
ENSG00000084754	HADHA	hydroxyacyl-CoA dehydrogenase/3-ketoacyl-CoA thiolase/enoyl-CoA hydratase (trifunctional protein), alpha subunit [Source:HGNC Symbol;Acc:4801]	2	p23.3	-1	26413504	26467594	3971	-0.479442	6.66908	3.52203e-05	0.000231953
ENSG00000150867	PIP4K2A	phosphatidylinositol-5-phosphate 4-kinase, type II, alpha [Source:HGNC Symbol;Acc:8997]	10	p12.2	-1	22823778	23003484	5088	0.279549	9.29485	3.5562e-05	0.000233877
ENSG00000203747	FCGR3A	Fc fragment of IgG, low affinity IIIa, receptor (CD16a) [Source:HGNC Symbol;Acc:3619]	1	q23.3	-1	161511549	161600917	2977	-0.879384	3.87364	3.56475e-05	0.000234113
ENSG00000102230	PCYT1B	phosphate cytidylyltransferase 1, choline, beta [Source:HGNC Symbol;Acc:8755]	X	p22.11	-1	24576204	24690794	5555	0.4634	5.69617	3.60789e-05	0.000236618
ENSG00000179950	PUF60	poly-U binding splicing factor 60KDa [Source:HGNC Symbol;Acc:17042]	8	q24.3	-1	144898514	144912029	5424	-0.695084	5.05749	3.62419e-05	0.000237357
ENSG00000171858	RPS21	ribosomal protein S21 [Source:HGNC Symbol;Acc:10409]	20	q13.33	1	60962172	60963576	1023	-0.555732	7.19398	3.7366e-05	0.000244129
ENSG00000143815	LBR	lamin B receptor [Source:HGNC Symbol;Acc:6518]	1	q42.12	-1	225589204	225616627	5257	-0.561746	5.54945	3.73794e-05	0.000244129
ENSG00000162819	BROX	BRO1 domain and CAAX motif containing [Source:HGNC Symbol;Acc:26512]	1	q41	1	222885895	222908538	4932	0.472571	6.34065	3.78341e-05	0.000246757
ENSG00000092010	PSME1	proteasome (prosome, macropain) activator subunit 1 (PA28 alpha) [Source:HGNC Symbol;Acc:9568]	14	q12	1	24605367	24608176	1781	-0.403915	7.53975	3.79004e-05	0.000246849
ENSG00000104998	IL27RA	interleukin 27 receptor, alpha [Source:HGNC Symbol;Acc:17290]	19	p13.12	1	14142560	14163743	2677	-0.751238	4.40718	3.851e-05	0.000250474
ENSG00000166797	FAM96A	family with sequence similarity 96, member A [Source:HGNC Symbol;Acc:26235]	15	q22.31	-1	64364758	64386217	2427	-0.60598	4.19292	3.89806e-05	0.000253186
ENSG00000179091	CYC1	cytochrome c-1 [Source:HGNC Symbol;Acc:2579]	8	q24.3	1	145149930	145152428	1975	-0.665802	4.78334	3.91693e-05	0.000254063
ENSG00000140374	ETFA	electron-transfer-flavoprotein, alpha polypeptide [Source:HGNC Symbol;Acc:3481]	15	q24.3	-1	76507696	76603813	5031	0.332687	10.301	3.93587e-05	0.000254941
ENSG00000198818	SFT2D1	SFT2 domain containing 1 [Source:HGNC Symbol;Acc:21102]	6	q27	-1	166733216	166756079	3104	0.358941	7.03929	4.00536e-05	0.00025872
ENSG00000063046	EIF4B	eukaryotic translation initiation factor 4B [Source:HGNC Symbol;Acc:3285]	12	q13.13	1	53399942	53435993	6146	-0.512868	5.33482	4.0101e-05	0.00025872
ENSG00000172037	LAMB2	laminin, beta 2 (laminin S) [Source:HGNC Symbol;Acc:6487]	3	p21.31	-1	49158547	49170551	6865	0.714395	4.60497	4.01066e-05	0.00025872
ENSG00000111913	FAM65B	family with sequence similarity 65, member B [Source:HGNC Symbol;Acc:13872]	6	p22.3	-1	24797601	25042238	7697	-0.306643	7.56567	4.04226e-05	0.000260403
ENSG00000198873	GRK5	G protein-coupled receptor kinase 5 [Source:HGNC Symbol;Acc:4544]	10	q26.11	1	120967101	121215131	2949	0.446704	7.50255	4.05621e-05	0.000260921
ENSG00000131467	PSME3	proteasome (prosome, macropain) activator subunit 3 (PA28 gamma; Ki) [Source:HGNC Symbol;Acc:9570]	17	q21.31	1	40976402	40995774	4894	-0.708523	4.18479	4.06136e-05	0.000260921
ENSG00000075624	ACTB	actin, beta [Source:HGNC Symbol;Acc:132]	7	p22.1	-1	5566782	5603415	3256	0.275765	14.4862	4.07591e-05	0.000261501
ENSG00000102898	NUTF2	nuclear transport factor 2 [Source:HGNC Symbol;Acc:13722]	16	q22.1	1	67880635	67906470	3895	0.324705	9.03835	4.08607e-05	0.000261797
ENSG00000163682	RPL9	ribosomal protein L9 [Source:HGNC Symbol;Acc:10369]	4	p14	-1	39455744	39460568	3259	-0.463064	8.85015	4.09526e-05	0.00026203
ENSG00000196405	EVL	Enah/Vasp-like [Source:HGNC Symbol;Acc:20234]	14	q32.2	1	100437786	100610573	10585	0.329031	6.13626	4.10155e-05	0.000262077
ENSG00000198586	TLK1	tousled-like kinase 1 [Source:HGNC Symbol;Acc:11841]	2	q31.1	-1	171847333	172087824	9405	0.336594	10.3697	4.1097e-05	0.000262243
ENSG00000105926	MPP6	membrane protein, palmitoylated 6 (MAGUK p55 subfamily member 6) [Source:HGNC Symbol;Acc:18167]	7	p15.3	1	24612887	24733812	9369	0.4776	5.84121	4.17917e-05	0.000266316
ENSG00000115053	NCL	nucleolin [Source:HGNC Symbol;Acc:7667]	2	q37.1	-1	232318242	232348352	6929	-0.507802	6.81748	4.20526e-05	0.000267617
ENSG00000185811	IKZF1	IKAROS family zinc finger 1 (Ikaros) [Source:HGNC Symbol;Acc:13176]	7	p12.2	1	50343720	50472799	9784	-0.758436	4.04795	4.23062e-05	0.000268869
ENSG00000117091	CD48	CD48 molecule [Source:HGNC Symbol;Acc:1683]	1	q23.3	-1	160648536	160681641	2494	-0.712564	4.36862	4.25019e-05	0.00026975
ENSG00000076662	ICAM3	intercellular adhesion molecule 3 [Source:HGNC Symbol;Acc:5346]	19	p13.2	-1	10444452	10450499	2950	-0.766526	5.11842	4.28897e-05	0.000271631
ENSG00000130303	BST2	bone marrow stromal cell antigen 2 [Source:HGNC Symbol;Acc:1119]	19	p13.11	-1	17513748	17516457	1119	-0.757727	4.60992	4.29134e-05	0.000271631
ENSG00000244509	APOBEC3C	apolipoprotein B mRNA editing enzyme, catalytic polypeptide-like 3C [Source:HGNC Symbol;Acc:17353]	22	q13.1	1	39410088	39416357	2818	0.259674	6.4094	4.3296e-05	0.000273686
ENSG00000103316	CRYM	crystallin, mu [Source:HGNC Symbol;Acc:2418]	16	p12.2	-1	21250195	21314404	3782	0.832412	5.64875	4.36689e-05	0.000275674
ENSG00000102096	PIM2	pim-2 oncogene [Source:HGNC Symbol;Acc:8987]	X	p11.23	-1	48770459	48776301	2761	-0.788284	4.66314	4.4226e-05	0.000278819
ENSG00000142166	IFNAR1	interferon (alpha, beta and omega) receptor 1 [Source:HGNC Symbol;Acc:5432]	21	q22.11	1	34696734	34732168	6349	-1.01962	4.24079	4.44612e-05	0.000279928
ENSG00000084463	WBP11	WW domain binding protein 11 [Source:HGNC Symbol;Acc:16461]	12	p12.3	-1	14939410	14956474	3418	-0.369831	5.59493	4.46145e-05	0.000280519
ENSG00000106066	CPVL	carboxypeptidase, vitellogenic-like [Source:HGNC Symbol;Acc:14399]	7	p14.3	-1	29034847	29235067	3340	-1.4311	5.87637	4.51644e-05	0.000283423
ENSG00000005020	SKAP2	src kinase associated phosphoprotein 2 [Source:HGNC Symbol;Acc:15687]	7	p15.2	-1	26706681	27034858	5520	0.295232	10.2953	4.52534e-05	0.000283423
ENSG00000167740	CYB5D2	cytochrome b5 domain containing 2 [Source:HGNC Symbol;Acc:28471]	17	p13.2	1	4046462	4090605	2182	0.369946	5.24269	4.53002e-05	0.000283423
ENSG00000151150	ANK3	ankyrin 3, node of Ranvier (ankyrin G) [Source:HGNC Symbol;Acc:494]	10	q21.2	-1	61786056	62493248	24624	0.81221	4.75512	4.53164e-05	0.000283423
ENSG00000134516	DOCK2	dedicator of cytokinesis 2 [Source:HGNC Symbol;Acc:2988]	5	q35.1	1	169064251	169510386	12816	-0.803815	6.23361	4.60266e-05	0.000287484
ENSG00000211450	C11orf31	chromosome 11 open reading frame 31 [Source:HGNC Symbol;Acc:18251]	11	q12.1	1	57508825	57510986	2162	-0.449822	4.1788	4.63288e-05	0.000288919
ENSG00000127022	CANX	calnexin [Source:HGNC Symbol;Acc:1473]	5	q35.3	1	179105629	179157926	6235	-0.553815	6.26631	4.63789e-05	0.000288919
ENSG00000087258	GNAO1	guanine nucleotide binding protein (G protein), alpha activating activity polypeptide O [Source:HGNC Symbol;Acc:4389]	16	q12.2	1	56225302	56391356	9813	0.447516	5.21636	4.72723e-05	0.000294097
ENSG00000239713	APOBEC3G	apolipoprotein B mRNA editing enzyme, catalytic polypeptide-like 3G [Source:HGNC Symbol;Acc:17357]	22	q13.1	1	39436924	39483748	5496	-0.650275	4.88631	4.77121e-05	0.000296443
ENSG00000009307	CSDE1	cold shock domain containing E1, RNA-binding [Source:HGNC Symbol;Acc:29905]	1	p13.2	-1	115259534	115301297	5755	0.272303	9.75289	4.83559e-05	0.000299348
ENSG00000047648	ARHGAP6	Rho GTPase activating protein 6 [Source:HGNC Symbol;Acc:676]	X	p22.2	-1	11136239	11683821	8357	0.361294	7.95381	4.8369e-05	0.000299348
ENSG00000111252	SH2B3	SH2B adaptor protein 3 [Source:HGNC Symbol;Acc:29605]	12	q24.12	1	111843752	111889427	5682	-0.511769	5.07579	4.83699e-05	0.000299348
ENSG00000184203	PPP1R2	protein phosphatase 1, regulatory (inhibitor) subunit 2 [Source:HGNC Symbol;Acc:9288]	3	q29	-1	195241221	195270209	5128	-0.396124	5.04785	4.87279e-05	0.000301169
ENSG00000241837	ATP5O	ATP synthase, H+ transporting, mitochondrial F1 complex, O subunit [Source:HGNC Symbol;Acc:850]	21	q22.11	-1	35275757	35288284	3336	-0.381026	4.93013	4.94728e-05	0.000305373
ENSG00000240225	ZNF542	zinc finger protein 542 [Source:HGNC Symbol;Acc:25393]	19	q13.43	1	56879468	56891197	4690	-0.523026	6.53928	4.9689e-05	0.000306307
ENSG00000117868	ESYT2	extended synaptotagmin-like protein 2 [Source:HGNC Symbol;Acc:22211]	7	q36.3	-1	158523686	158622944	7094	-0.629286	5.14822	4.97631e-05	0.000306364
ENSG00000110713	NUP98	nucleoporin 98kDa [Source:HGNC Symbol;Acc:8068]	11	p15.4	-1	3692313	3819022	9913	-0.809151	4.49798	5.05798e-05	0.000310987
ENSG00000140830	TXNL4B	thioredoxin-like 4B [Source:HGNC Symbol;Acc:26041]	16	q22.2	-1	72078188	72128330	3170	0.419153	5.48829	5.08504e-05	0.000312116
ENSG00000147471	PROSC	proline synthetase co-transcribed homolog (bacterial) [Source:HGNC Symbol;Acc:9457]	8	p11.23	1	37620111	37637283	3426	-0.55262	4.3336	5.08956e-05	0.000312116
ENSG00000119705	SLIRP	SRA stem-loop interacting RNA binding protein [Source:HGNC Symbol;Acc:20495]	14	q24.3	1	78174414	78227447	2615	-0.627338	4.11397	5.10234e-05	0.000312493
ENSG00000129518	EAPP	E2F-associated phosphoprotein [Source:HGNC Symbol;Acc:19312]	14	q13.1	-1	34985135	35008916	2022	-0.476596	4.67993	5.14018e-05	0.000314403
ENSG00000117691	NENF	neudesin neurotrophic factor [Source:HGNC Symbol;Acc:30384]	1	q32.3	1	212606229	212619714	1290	0.402545	8.86014	5.16314e-05	0.000315399
ENSG00000065615	CYB5R4	cytochrome b5 reductase 4 [Source:HGNC Symbol;Acc:20147]	6	q14.2	1	84569362	84677143	9635	-0.308244	7.15313	5.19802e-05	0.00031712
ENSG00000228716	DHFR	dihydrofolate reductase [Source:HGNC Symbol;Acc:2861]	5	q14.1	-1	79922047	79950802	4409	0.567386	4.08236	5.21229e-05	0.000317579
ENSG00000187742	SECISBP2	SECIS binding protein 2 [Source:HGNC Symbol;Acc:30972]	9	q22.2	1	91933421	91974557	9793	0.355998	7.77006	5.23483e-05	0.000318542
ENSG00000086300	SNX10	sorting nexin 10 [Source:HGNC Symbol;Acc:14974]	7	p15.2	1	26331541	26413949	3421	-0.770611	4.45516	5.25517e-05	0.000319153
ENSG00000003402	CFLAR	CASP8 and FADD-like apoptosis regulator [Source:HGNC Symbol;Acc:1876]	2	q33.1	1	201980827	202041410	22528	0.300929	6.17652	5.25838e-05	0.000319153
ENSG00000175324	LSM1	LSM1 homolog, U6 small nuclear RNA associated (S. cerevisiae) [Source:HGNC Symbol;Acc:20472]	8	p11.23	-1	38020839	38034248	1690	0.326231	7.5687	5.28326e-05	0.000320251
ENSG00000107863	ARHGAP21	Rho GTPase activating protein 21 [Source:HGNC Symbol;Acc:23725]	10	p12.1	-1	24872538	25012597	10739	0.386847	8.48641	5.30342e-05	0.000321061
ENSG00000111275	ALDH2	aldehyde dehydrogenase 2 family (mitochondrial) [Source:HGNC Symbol;Acc:404]	12	q24.12	1	112204691	112247782	2169	-0.828399	4.40788	5.34281e-05	0.000322692
ENSG00000197601	FAR1	fatty acyl CoA reductase 1 [Source:HGNC Symbol;Acc:26222]	11	p15.2	1	13690217	13753893	7501	-0.656973	4.0245	5.34404e-05	0.000322692
ENSG00000140105	WARS	tryptophanyl-tRNA synthetase [Source:HGNC Symbol;Acc:12729]	14	q32.2	-1	100800125	100843142	6358	-0.712372	6.08709	5.35649e-05	0.000323031
ENSG00000212694			12	q24.31	-1	122233173	122241812	4769	0.522863	4.03167	5.37057e-05	0.000323467
ENSG00000029363	BCLAF1	BCL2-associated transcription factor 1 [Source:HGNC Symbol;Acc:16863]	6	q23.3	-1	136578001	136610989	9297	-0.528841	5.28084	5.43434e-05	0.000326891
ENSG00000117448	AKR1A1	aldo-keto reductase family 1, member A1 (aldehyde reductase) [Source:HGNC Symbol;Acc:380]	1	p34.1	1	46016215	46035721	3121	-0.76699	4.86717	5.44266e-05	0.000326975
ENSG00000120708	TGFBI	transforming growth factor, beta-induced, 68kDa [Source:HGNC Symbol;Acc:11771]	5	q31.1	1	135364584	135399507	7835	-1.10435	4.83346	5.45175e-05	0.000327105
ENSG00000273143			10	q25.2	-1	112188598	112255962	628	0.992779	3.92772	5.46456e-05	0.000327457
ENSG00000102393	GLA	galactosidase, alpha [Source:HGNC Symbol;Acc:4296]	X	q22.1	-1	100652791	100662913	2065	0.429432	8.44076	5.51807e-05	0.000330245
ENSG00000169062	UPF3A	UPF3 regulator of nonsense transcripts homolog A (yeast) [Source:HGNC Symbol;Acc:20332]	13	q34	1	115047059	115071283	3091	0.357337	6.50206	5.53052e-05	0.000330571
ENSG00000105698	USF2	upstream transcription factor 2, c-fos interacting [Source:HGNC Symbol;Acc:12594]	19	q13.12	1	35759881	35770724	4952	0.463663	7.26053	5.59282e-05	0.000333872
ENSG00000188313	PLSCR1	phospholipid scramblase 1 [Source:HGNC Symbol;Acc:9092]	3	q24	-1	146232967	146262651	4340	-0.652801	4.97012	5.66138e-05	0.000337494
ENSG00000158578	ALAS2	aminolevulinate, delta-, synthase 2 [Source:HGNC Symbol;Acc:397]	X	p11.21	-1	55035488	55057497	2134	1.55744	6.69774	5.66778e-05	0.000337494
ENSG00000177600	RPLP2	ribosomal protein, large, P2 [Source:HGNC Symbol;Acc:10377]	11	p15.5	1	809647	812880	1955	-0.478912	8.39169	5.73082e-05	0.000340818
ENSG00000103769	RAB11A	RAB11A, member RAS oncogene family [Source:HGNC Symbol;Acc:9760]	15	q22.31	1	66018392	66184329	5691	0.363863	10.4889	5.78187e-05	0.000343421
ENSG00000167460	TPM4	tropomyosin 4 [Source:HGNC Symbol;Acc:12013]	19	p13.12	1	16177831	16213813	7412	0.323384	11.5334	5.81071e-05	0.0003447
ENSG00000128463	EMC4	ER membrane protein complex subunit 4 [Source:HGNC Symbol;Acc:28032]	15	q14	1	34517200	34522357	4459	-0.520206	4.50934	5.84342e-05	0.000346206
ENSG00000197858	GPAA1	glycosylphosphatidylinositol anchor attachment 1 [Source:HGNC Symbol;Acc:4446]	8	q24.3	1	145137493	145141119	3269	0.471274	6.33595	5.91994e-05	0.0003503
ENSG00000162704	ARPC5	actin related protein 2/3 complex, subunit 5, 16kDa [Source:HGNC Symbol;Acc:708]	1	q25.3	-1	183592401	183604892	5482	0.234242	9.36637	5.97805e-05	0.000353296
ENSG00000135387	CAPRIN1	cell cycle associated protein 1 [Source:HGNC Symbol;Acc:6743]	11	p13	1	34073230	34122703	7689	-0.492898	5.50013	6.02068e-05	0.000355371
ENSG00000106609	TMEM248	transmembrane protein 248 [Source:HGNC Symbol;Acc:25476]	7	q11.21	1	66386212	66423538	5086	-0.316046	6.37952	6.04451e-05	0.000356332
ENSG00000054267	ARID4B	AT rich interactive domain 4B (RBP1-like) [Source:HGNC Symbol;Acc:15550]	1	q42.3	-1	235294949	235491534	11073	-0.338332	6.84571	6.08126e-05	0.000358051
ENSG00000134046	MBD2	methyl-CpG binding domain protein 2 [Source:HGNC Symbol;Acc:6917]	18	q21.2	-1	51679079	51751158	4702	-0.32657	6.24573	6.14327e-05	0.000361252
ENSG00000106565	TMEM176B	transmembrane protein 176B [Source:HGNC Symbol;Acc:29596]	7	q36.1	-1	150488373	150498448	1979	-1.41984	3.95866	6.15257e-05	0.000361349
ENSG00000084093	REST	RE1-silencing transcription factor [Source:HGNC Symbol;Acc:9966]	4	q12	1	57774075	57802010	7875	-0.300524	5.01163	6.20006e-05	0.000363685
ENSG00000134294	SLC38A2	solute carrier family 38, member 2 [Source:HGNC Symbol;Acc:13448]	12	q13.11	-1	46751972	46766650	6602	-0.56071	5.31591	6.25433e-05	0.000366414
ENSG00000055163	CYFIP2	cytoplasmic FMR1 interacting protein 2 [Source:HGNC Symbol;Acc:13760]	5	q33.3	1	156693089	156822606	10509	-0.637494	6.46214	6.33139e-05	0.000370469
ENSG00000174780	SRP72	signal recognition particle 72kDa [Source:HGNC Symbol;Acc:11303]	4	q12	1	57333081	57369839	4685	-0.502439	5.83614	6.3489e-05	0.000371033
ENSG00000099785	MARCH2	membrane-associated ring finger (C3Healthy Control4) 2, E3 ubiquitin protein ligase [Source:HGNC Symbol;Acc:28038]	19	p13.2	1	8478154	8503901	2216	0.314226	10.1277	6.37313e-05	0.000371989
ENSG00000138430	OLA1	Obg-like ATPase 1 [Source:HGNC Symbol;Acc:28833]	2	q31.1	-1	174937175	175113426	6100	-0.679499	4.35177	6.41666e-05	0.000374068
ENSG00000180233	ZNRF2	zinc and ring finger 2 [Source:HGNC Symbol;Acc:22316]	7	p14.3	1	30323923	30452118	4172	-0.375125	5.37866	6.45851e-05	0.000376043
ENSG00000159069	FBXW5	F-box and WD repeat domain containing 5 [Source:HGNC Symbol;Acc:13613]	9	q34.3	-1	139834887	139839148	3252	0.294591	8.09487	6.59404e-05	0.000383461
ENSG00000138594	TMOD3	tropomodulin 3 (ubiquitous) [Source:HGNC Symbol;Acc:11873]	15	q21.2	1	52121825	52239492	7045	0.279233	8.16969	6.60957e-05	0.000383892
ENSG00000269028	MTRNR2L12	MT-RNR2-like 12 (pseudogene) [Source:HGNC Symbol;Acc:37169]	3	q11.2	-1	96335981	96337000	1020	0.594807	8.24833	6.66885e-05	0.000386776
ENSG00000197766	CFD	complement factor D (adipsin) [Source:HGNC Symbol;Acc:2771]	19	p13.3	1	859453	863453	1235	-1.16875	3.65168	6.68033e-05	0.000386776
ENSG00000100796	SMEK1	SMEK homolog 1, suppressor of mek1 (Dictyostelium) [Source:HGNC Symbol;Acc:20219]	14	q32.12	-1	91923955	91976898	5912	-0.642139	5.257	6.6838e-05	0.000386776
ENSG00000215021	PHB2	prohibitin 2 [Source:HGNC Symbol;Acc:30306]	12	p13.31	-1	7074490	7079988	2502	-0.531586	5.18423	6.72451e-05	0.000388656
ENSG00000071553	ATP6AP1	ATPase, H+ transporting, lysosomal accessory protein 1 [Source:HGNC Symbol;Acc:868]	X	q28	1	153656978	153664862	4884	0.319245	6.75609	6.73412e-05	0.000388735
ENSG00000160741	CRTC2	CREB regulated transcription coactivator 2 [Source:HGNC Symbol;Acc:27301]	1	q21.3	-1	153920145	153931101	3612	-0.686725	4.00526	6.75136e-05	0.000389254
ENSG00000166164	BRD7	bromodomain containing 7 [Source:HGNC Symbol;Acc:14310]	16	q12.1	-1	50347398	50402845	8492	-0.448231	5.41694	6.78201e-05	0.000390545
ENSG00000145287	PLAC8	placenta-specific 8 [Source:HGNC Symbol;Acc:19254]	4	q21.22	-1	84011201	84058228	3853	-0.577445	5.43137	6.84857e-05	0.000393577
ENSG00000145088	EAF2	ELL associated factor 2 [Source:HGNC Symbol;Acc:23115]	3	q13.33	1	121554030	121605373	1770	-0.487795	4.51997	6.85499e-05	0.000393577
ENSG00000213672	NCKIPSD	NCK interacting protein with SH3 domain [Source:HGNC Symbol;Acc:15486]	3	p21.31	-1	48701364	48723797	3635	0.46332	6.47443	6.85968e-05	0.000393577
ENSG00000071564	TCF3	transcription factor 3 [Source:HGNC Symbol;Acc:11633]	19	p13.3	-1	1609291	1652604	6061	-0.908086	3.76427	6.93565e-05	0.000397453
ENSG00000145191	EIF2B5	eukaryotic translation initiation factor 2B, subunit 5 epsilon, 82kDa [Source:HGNC Symbol;Acc:3261]	3	q27.1	1	183852826	184402546	5975	-0.888776	4.43022	7.02017e-05	0.000401809
ENSG00000138668	HNRNPD	heterogeneous nuclear ribonucleoprotein D (AU-rich element RNA binding protein 1, 37kDa) [Source:HGNC Symbol;Acc:5036]	4	q21.22	-1	83273651	83295656	6981	-0.44308	6.16878	7.05663e-05	0.000402846
ENSG00000257261			12	q13.11	1	46777462	46850051	884	0.527933	4.76188	7.06262e-05	0.000402846
ENSG00000105819	PMPCB	peptidase (mitochondrial processing) beta [Source:HGNC Symbol;Acc:9119]	7	q22.1	1	102937869	102969958	4835	-0.727323	5.13374	7.06562e-05	0.000402846
ENSG00000078618	NRD1	nardilysin (N-arginine dibasic convertase) [Source:HGNC Symbol;Acc:7995]	1	p32.3	-1	52254863	52344477	6619	0.23084	9.84388	7.07241e-05	0.000402846
ENSG00000178982	EIF3K	eukaryotic translation initiation factor 3, subunit K [Source:HGNC Symbol;Acc:24656]	19	q13.2	1	39109735	39127595	2785	-0.42249	6.53296	7.09428e-05	0.000403605
ENSG00000115935	WIPF1	WAS/WASL interacting protein family, member 1 [Source:HGNC Symbol;Acc:12736]	2	q31.1	-1	175424300	175547644	9121	0.292552	8.45624	7.16148e-05	0.000406469
ENSG00000196154	S100A4	S100 calcium binding protein A4 [Source:HGNC Symbol;Acc:10494]	1	q21.3	-1	153516089	153522612	1025	-0.549799	5.72873	7.16185e-05	0.000406469
ENSG00000138449	SLC40A1	solute carrier family 40 (iron-regulated transporter), member 1 [Source:HGNC Symbol;Acc:10909]	2	q32.2	-1	190425305	190448484	4330	-0.430472	9.9696	7.18698e-05	0.000407406
ENSG00000204592	HLA-E	major histocompatibility complex, class I, E [Source:HGNC Symbol;Acc:4962]	6	p21.33	1	30457244	30461982	2975	0.246601	12.8763	7.26169e-05	0.000411147
ENSG00000151465	CDC123	cell division cycle 123 [Source:HGNC Symbol;Acc:16827]	10	p13	1	12237964	12292588	2404	-0.628298	4.73977	7.37766e-05	0.000417213
ENSG00000155465	SLC7A7	solute carrier family 7 (amino acid transporter light chain, y+L system), member 7 [Source:HGNC Symbol;Acc:11065]	14	q11.2	-1	23242431	23299029	5131	-0.999556	4.73996	7.48436e-05	0.000422741
ENSG00000160551	TAOK1	TAO kinase 1 [Source:HGNC Symbol;Acc:29259]	17	q11.2	1	27717482	27878922	16980	0.426432	7.74327	7.49505e-05	0.000422839
ENSG00000170248	PDCD6IP	programmed cell death 6 interacting protein [Source:HGNC Symbol;Acc:8766]	3	p22.3	1	33839844	33911194	9033	-0.634955	5.16296	7.56265e-05	0.000425817
ENSG00000214026	MRPL23	mitochondrial ribosomal protein L23 [Source:HGNC Symbol;Acc:10322]	11	p15.5	1	1968508	2005752	2975	-0.555854	4.09994	7.57886e-05	0.000425817
ENSG00000164116	GUCY1A3	guanylate cyclase 1, soluble, alpha 3 [Source:HGNC Symbol;Acc:4685]	4	q32.1	1	156587863	156653501	5766	0.37063	8.76976	7.57928e-05	0.000425817
ENSG00000100280	AP1B1	adaptor-related protein complex 1, beta 1 subunit [Source:HGNC Symbol;Acc:554]	22	q12.2	-1	29723669	29819168	6721	0.496788	6.16534	7.58391e-05	0.000425817
ENSG00000115232	ITGA4	integrin, alpha 4 (antigen CD49D, alpha 4 subunit of VLA-4 receptor) [Source:HGNC Symbol;Acc:6140]	2	q31.3	1	182321929	182400914	7901	-1.0323	5.5287	7.61948e-05	0.000427306
ENSG00000127527	EPS15L1	epidermal growth factor receptor pathway substrate 15-like 1 [Source:HGNC Symbol;Acc:24634]	19	p13.11	-1	16466050	16582896	8431	0.309403	6.11935	7.63893e-05	0.000427889
ENSG00000182048	TRPC2	transient receptor potential cation channel, subfamily C, member 2, pseudogene [Source:HGNC Symbol;Acc:12334]	11	p15.4	1	3631131	3658789	3262	0.529014	5.5777	7.65339e-05	0.000428029
ENSG00000034152	MAP2K3	mitogen-activated protein kinase kinase 3 [Source:HGNC Symbol;Acc:6843]	17	p11.2	1	21187984	21218552	3783	0.303482	8.73171	7.65956e-05	0.000428029
ENSG00000182866	LCK	lymphocyte-specific protein tyrosine kinase [Source:HGNC Symbol;Acc:6524]	1	p35.1	1	32716840	32751766	3337	-0.709773	6.10906	7.75601e-05	0.000432906
ENSG00000182473	EXOC7	exocyst complex component 7 [Source:HGNC Symbol;Acc:23214]	17	q25.1	-1	74077087	74117657	10126	-0.502001	5.45034	7.84037e-05	0.000437098
ENSG00000011243	AKAP8L	A kinase (PRKA) anchor protein 8-like [Source:HGNC Symbol;Acc:29857]	19	p13.12	-1	15490859	15529952	5081	-0.494482	4.66965	7.86896e-05	0.000438175
ENSG00000186470	BTN3A2	butyrophilin, subfamily 3, member A2 [Source:HGNC Symbol;Acc:1139]	6	p22.2	1	26365387	26378546	6748	0.378298	7.57194	7.96887e-05	0.000443216
ENSG00000134825	TMEM258	transmembrane protein 258 [Source:HGNC Symbol;Acc:1164]	11	q12.2	-1	61535973	61560274	3068	0.388093	6.64782	7.99146e-05	0.000443949
ENSG00000136628	EPRS	glutamyl-prolyl-tRNA synthetase [Source:HGNC Symbol;Acc:3418]	1	q41	-1	220141943	220220000	5450	-0.673542	5.34736	8.03791e-05	0.000446005
ENSG00000074416	MGLL	monoglyceride lipase [Source:HGNC Symbol;Acc:17038]	3	q21.3	-1	127407909	127542051	10056	0.325849	10.301	8.06745e-05	0.000447118
ENSG00000156304	SCAF4	SR-related CTD-associated factor 4 [Source:HGNC Symbol;Acc:19304]	21	q22.11	-1	33043346	33104388	5901	-0.660075	4.33658	8.10684e-05	0.000448775
ENSG00000205309	NT5M	5',3'-nucleotidase, mitochondrial [Source:HGNC Symbol;Acc:15769]	17	p11.2	1	17206649	17250977	1961	0.3037	8.39729	8.12191e-05	0.000449083
ENSG00000142694	EVA1B	eva-1 homolog B (C. elegans) [Source:HGNC Symbol;Acc:25558]	1	p34.3	-1	36787632	36789755	1211	0.523521	4.72845	8.23283e-05	0.000454481
ENSG00000111716	LDHB	lactate dehydrogenase B [Source:HGNC Symbol;Acc:6541]	12	p12.1	-1	21788276	21910791	2983	-0.282811	8.01972	8.24338e-05	0.000454481
ENSG00000104763	ASAH1	N-acylsphingosine amidohydrolase (acid ceramidase) 1 [Source:HGNC Symbol;Acc:735]	8	p22	-1	17913934	17942494	5051	0.286954	10.4672	8.24987e-05	0.000454481
ENSG00000168288	MMADHealthy Control	methylmalonic aciduria (cobalamin deficiency) cblD type, with homocystinuria [Source:HGNC Symbol;Acc:25221]	2	q23.2	-1	150426148	150444330	2191	-0.561165	4.73786	8.26443e-05	0.000454481
ENSG00000121691	CAT	catalase [Source:HGNC Symbol;Acc:1516]	11	p13	1	34460472	34493609	3347	-0.637901	5.90816	8.26767e-05	0.000454481
ENSG00000247556	OIP5-AS1	OIP5 antisense RNA 1 [Source:HGNC Symbol;Acc:43563]	15	q15.1	1	41576188	41601901	12009	0.36212	7.00387	8.52701e-05	0.000468192
ENSG00000161813	LARP4	La ribonucleoprotein domain family, member 4 [Source:HGNC Symbol;Acc:24320]	12	q13.12	1	50786166	50873787	8102	0.607286	5.27681	8.61556e-05	0.000472505
ENSG00000140941	MAP1LC3B	microtubule-associated protein 1 light chain 3 beta [Source:HGNC Symbol;Acc:13352]	16	q24.2	1	87417601	87438385	5313	0.303425	8.67056	8.68892e-05	0.000475696
ENSG00000174456	C12orf76	chromosome 12 open reading frame 76 [Source:HGNC Symbol;Acc:33790]	12	q24.11	-1	110465872	110511491	5998	0.43089	5.81617	8.69389e-05	0.000475696
ENSG00000109606	DHX15	DEAH (Asp-Glu-Ala-His) box helicase 15 [Source:HGNC Symbol;Acc:2738]	4	p15.2	-1	24519064	24586173	8162	-0.729421	4.43436	8.75129e-05	0.000477818
ENSG00000139436	GIT2	G protein-coupled receptor kinase interacting ArfGAP 2 [Source:HGNC Symbol;Acc:4273]	12	q24.11	-1	110367607	110434194	13547	-0.575872	4.44859	8.76165e-05	0.000477818
ENSG00000161057	PSMC2	proteasome (prosome, macropain) 26S subunit, ATPase, 2 [Source:HGNC Symbol;Acc:9548]	7	q22.1	1	102984701	103009842	3538	-0.690032	4.83914	8.76304e-05	0.000477818
ENSG00000134198	TSPAN2	tetraspanin 2 [Source:HGNC Symbol;Acc:20659]	1	p13.2	-1	115590632	115632121	3410	0.434109	7.16972	8.82508e-05	0.000480521
ENSG00000143549	TPM3	tropomyosin 3 [Source:HGNC Symbol;Acc:12012]	1	q21.3	-1	154127784	154167124	8363	0.232683	10.47	8.83295e-05	0.000480521
ENSG00000068831	RASGRP2	RAS guanyl releasing protein 2 (calcium and DAG-regulated) [Source:HGNC Symbol;Acc:9879]	11	q13.1	-1	64494383	64512928	6084	0.231392	9.397	8.95916e-05	0.000486382
ENSG00000115685	PPP1R7	protein phosphatase 1, regulatory subunit 7 [Source:HGNC Symbol;Acc:9295]	2	q37.3	1	242088991	242123067	3781	-0.498521	5.03461	8.96401e-05	0.000486382
ENSG00000163737	PF4	platelet factor 4 [Source:HGNC Symbol;Acc:8861]	4	q13.3	-1	74846794	74847841	604	0.390948	13.5907	8.9716e-05	0.000486382
ENSG00000091640	SPAG7	sperm associated antigen 7 [Source:HGNC Symbol;Acc:11216]	17	p13.2	-1	4862521	4871167	2831	-0.514205	4.74332	9.09326e-05	0.000492412
ENSG00000112290	WASF1	WAS protein family, member 1 [Source:HGNC Symbol;Acc:12732]	6	q21	-1	110421022	110501207	3260	0.658659	4.78554	9.21952e-05	0.000498678
ENSG00000134202	GSTM3	glutathione S-transferase mu 3 (brain) [Source:HGNC Symbol;Acc:4635]	1	p13.3	-1	110276554	110284384	4837	0.55017	5.16527	9.29308e-05	0.000502081
ENSG00000162511	LAPTM5	lysosomal protein transmembrane 5 [Source:HGNC Symbol;Acc:29612]	1	p35.2	-1	31205316	31230667	3274	-0.413839	7.85372	9.37496e-05	0.000505926
ENSG00000121064	SCPEP1	serine carboxypeptidase 1 [Source:HGNC Symbol;Acc:29507]	17	q22	1	55055466	55084129	3853	-0.973058	4.93614	9.44334e-05	0.000509035
ENSG00000158864	NDUFS2	NADH dehydrogenase (ubiquinone) Fe-S protein 2, 49kDa (NADH-coenzyme Q reductase) [Source:HGNC Symbol;Acc:7708]	1	q23.3	1	161166894	161184185	3997	-0.544318	5.73395	9.50805e-05	0.000511939
ENSG00000100351	GRAP2	GRB2-related adaptor protein 2 [Source:HGNC Symbol;Acc:4563]	22	q13.1	1	40297086	40369725	6190	0.247617	11.1102	9.5228e-05	0.000512149
ENSG00000162736	NCSTN	nicastrin [Source:HGNC Symbol;Acc:17091]	1	q23.2	1	160313062	160328742	4175	-0.815884	4.43289	9.54396e-05	0.000512703
ENSG00000078304	PPP2R5C	protein phosphatase 2, regulatory subunit B', gamma [Source:HGNC Symbol;Acc:9311]	14	q32.31	1	102228135	102394326	14289	-0.469892	5.7056	9.64224e-05	0.000517394
ENSG00000143337	TOR1AIP1	torsin A interacting protein 1 [Source:HGNC Symbol;Acc:29456]	1	q25.2	1	179851177	179894135	9615	-0.89884	3.54995	9.8346e-05	0.000527117
ENSG00000163191	S100A11	S100 calcium binding protein A11 [Source:HGNC Symbol;Acc:10488]	1	q21.3	-1	152004982	152020383	680	-0.564596	6.51027	9.86995e-05	0.000528411
ENSG00000175463	TBC1D10C	TBC1 domain family, member 10C [Source:HGNC Symbol;Acc:24702]	11	q13.2	1	67171386	67177560	5010	-0.722944	5.16181	9.88202e-05	0.000528459
ENSG00000141854		hsa-mir-1199 [Source:miRBase;Acc:MI0020340]	19	p13.12	1	14183348	14185874	2252	0.408724	6.19578	0.000100043	0.00053439
ENSG00000213654	GPSM3	G-protein signaling modulator 3 [Source:HGNC Symbol;Acc:13945]	6	p21.32	-1	32158543	32163300	1854	0.468713	5.6486	0.00010109	0.000539377
ENSG00000030582	GRN	granulin [Source:HGNC Symbol;Acc:4601]	17	q21.31	1	42422614	42430470	3520	-0.522484	7.05242	0.000101587	0.000541414
ENSG00000141076	CIRH1A	cirrhosis, autosomal recessive 1A (cirhin) [Source:HGNC Symbol;Acc:1983]	16	q22.1	1	69165194	69265033	5681	-1.02943	3.90008	0.000102737	0.000546928
ENSG00000156875	HIAT1	hippocampus abundant transcript 1 [Source:HGNC Symbol;Acc:23363]	1	p21.2	1	100503653	100548933	2943	-0.436742	5.64217	0.000103106	0.000548275
ENSG00000067955	CBFB	core-binding factor, beta subunit [Source:HGNC Symbol;Acc:1539]	16	q22.1	1	67063019	67134961	4129	-0.680469	3.93797	0.000103926	0.000552014
ENSG00000156261	CCT8	chaperonin containing TCP1, subunit 8 (theta) [Source:HGNC Symbol;Acc:1623]	21	q21.3	-1	30428126	30446118	3339	-0.395989	6.62892	0.000104528	0.000553632
ENSG00000204710	SPDYC	speedy/RINGO cell cycle regulator family member C [Source:HGNC Symbol;Acc:32681]	11	q13.1	1	64937625	64940715	991	0.969119	5.81335	0.000104532	0.000553632
ENSG00000062716	VMP1	vacuole membrane protein 1 [Source:HGNC Symbol;Acc:29559]	17	q23.1	1	57784553	57919616	6916	-0.65777	5.15763	0.000104583	0.000553632
ENSG00000184602	SNN	stannin [Source:HGNC Symbol;Acc:11149]	16	p13.13	1	11762270	11773015	3312	0.358863	6.37532	0.000104894	0.00055466
ENSG00000113558	SKP1	S-phase kinase-associated protein 1 [Source:HGNC Symbol;Acc:10899]	5	q31.1	-1	133484633	133512729	12764	0.293092	9.76472	0.000105762	0.00055862
ENSG00000166562	SEC11C	SEC11 homolog C (S. cerevisiae) [Source:HGNC Symbol;Acc:23400]	18	q21.32	1	56806709	56826068	3656	-0.900244	4.14101	0.00010614	0.000559992
ENSG00000113269	RNF130	ring finger protein 130 [Source:HGNC Symbol;Acc:18280]	5	q35.3	-1	179338651	179499118	12822	-0.234789	8.05459	0.000106971	0.000563268
ENSG00000167283	ATP5L	ATP synthase, H+ transporting, mitochondrial Fo complex, subunit G [Source:HGNC Symbol;Acc:14247]	11	q23.3	1	118271869	118302211	3376	0.322606	8.18082	0.000106999	0.000563268
ENSG00000164329	PAPD4	PAP associated domain containing 4 [Source:HGNC Symbol;Acc:26776]	5	q14.1	1	78907943	78982471	5508	-0.455647	5.17391	0.000107291	0.000564175
ENSG00000140750	ARHGAP17	Rho GTPase activating protein 17 [Source:HGNC Symbol;Acc:18239]	16	p12.1	-1	24930706	25026987	9892	-0.607566	4.52985	0.000107573	0.00056442
ENSG00000141279	NPEPPS	aminopeptidase puromycin sensitive [Source:HGNC Symbol;Acc:7900]	17	q21.32	1	45600308	45700642	11514	0.28217	6.9496	0.000107631	0.00056442
ENSG00000131791	PRKAB2	protein kinase, AMP-activated, beta 2 non-catalytic subunit [Source:HGNC Symbol;Acc:9379]	1	q21.1	-1	146626685	146644129	5460	0.541728	4.4198	0.000107696	0.00056442
ENSG00000204308	RNF5	ring finger protein 5, E3 ubiquitin protein ligase [Source:HGNC Symbol;Acc:10068]	6	p21.32	1	32146131	32151930	2043	0.294942	5.82789	0.000108866	0.000569918
ENSG00000248636			12	q24.23	-1	119825792	120105884	1013	0.461099	4.56767	0.000110813	0.000579467
ENSG00000168172	HOOK3	hook microtubule-tethering protein 3 [Source:HGNC Symbol;Acc:23576]	8	p11.21	1	42752075	42885682	15250	0.351727	7.71436	0.00011118	0.000580745
ENSG00000162521	RBBP4	retinoblastoma binding protein 4 [Source:HGNC Symbol;Acc:9887]	1	p35.1	1	33116743	33151812	9470	-0.24656	7.2634	0.00011291	0.00058913
ENSG00000076928	ARHGEF1	Rho guanine nucleotide exchange factor (GEF) 1 [Source:HGNC Symbol;Acc:681]	19	q13.2	1	42387228	42434302	8630	-0.66351	6.85945	0.000113668	0.000591913
ENSG00000160310	PRMT2	protein arginine methyltransferase 2 [Source:HGNC Symbol;Acc:5186]	21	q22.3	1	48055079	48085036	8031	0.238828	8.30088	0.000113694	0.000591913
ENSG00000115756	HPCAL1	hippocalcin-like 1 [Source:HGNC Symbol;Acc:5145]	2	p25.1	1	10443015	10567743	5675	0.319812	7.22157	0.000114175	0.000593762
ENSG00000100079	LGALS2	lectin, galactoside-binding, soluble, 2 [Source:HGNC Symbol;Acc:6562]	22	q13.1	-1	37966255	37978623	826	-1.00174	3.99408	0.000114446	0.000594115
ENSG00000010404	IDS	iduronate 2-sulfatase [Source:HGNC Symbol;Acc:5389]	X	q28	-1	148558521	148615470	10496	-0.328129	5.69928	0.000114495	0.000594115
ENSG00000174231	PRPF8	pre-mRNA processing factor 8 [Source:HGNC Symbol;Acc:17340]	17	p13.3	-1	1553923	1588176	11355	-0.401333	6.55401	0.000115046	0.00059632
ENSG00000170889	RPS9	ribosomal protein S9 [Source:HGNC Symbol;Acc:10442]	19	q13.42	1	54704610	54752862	4371	-0.471192	6.94894	0.00011545	0.000597756
ENSG00000114850	SSR3	signal sequence receptor, gamma (translocon-associated protein gamma) [Source:HGNC Symbol;Acc:11325]	3	q25.31	-1	156257929	156272973	4627	-0.436413	4.6171	0.000115834	0.000599089
ENSG00000084070	SMAP2	small ArfGAP2 [Source:HGNC Symbol;Acc:25082]	1	p34.2	1	40810522	40888998	3436	-0.515851	6.41406	0.000116716	0.000602991
ENSG00000255002			14	q23.3	-1	65679611	65689065	1442	1.03437	4.05019	0.000117152	0.000604579
ENSG00000165678	GHITM	growth hormone inducible transmembrane protein [Source:HGNC Symbol;Acc:17281]	10	q23.1	1	85899196	85913001	2128	-0.317266	6.71189	0.000119024	0.000613573
ENSG00000161638	ITGA5	integrin, alpha 5 (fibronectin receptor, alpha polypeptide) [Source:HGNC Symbol;Acc:6141]	12	q13.13	-1	54789045	54813244	7577	-0.850366	4.80394	0.000120846	0.000622285
ENSG00000198258	UBL5	ubiquitin-like 5 [Source:HGNC Symbol;Acc:13736]	19	p13.2	1	9938568	9940791	1931	0.324134	8.00151	0.000121836	0.000626612
ENSG00000127884	ECHS1	enoyl CoA hydratase, short chain, 1, mitochondrial [Source:HGNC Symbol;Acc:3151]	10	q26.3	-1	135175984	135187193	1617	-0.502361	4.70402	0.000121952	0.000626612
ENSG00000197903	HIST1H2BK	histone cluster 1, H2bk [Source:HGNC Symbol;Acc:13954]	6	p22.1	-1	27106073	27114619	820	0.357455	8.79902	0.000122457	0.000628524
ENSG00000125744	RTN2	reticulon 2 [Source:HGNC Symbol;Acc:10468]	19	q13.32	-1	45988547	46000319	3238	0.430922	4.75339	0.000122992	0.000630584
ENSG00000172322	CLEC12A	C-type lectin domain family 12, member A [Source:HGNC Symbol;Acc:31713]	12	p13.2	1	10103915	10148293	3250	-1.13066	3.7768	0.000123375	0.000631862
ENSG00000104320	NBN	nibrin [Source:HGNC Symbol;Acc:7652]	8	q21.3	-1	90945564	91015456	6156	-0.563481	4.74962	0.00012364	0.000632535
ENSG00000087086	FTL	ferritin, light polypeptide [Source:HGNC Symbol;Acc:3999]	19	q13.33	1	49468558	49470135	878	0.280327	13.6382	0.000124568	0.00063659
ENSG00000167112	TRUB2	TruB pseudouridine (psi) synthase family member 2 [Source:HGNC Symbol;Acc:17170]	9	q34.11	-1	131071382	131085021	2546	0.417353	4.8162	0.000125123	0.000638738
ENSG00000067560	RHOA	ras homolog family member A [Source:HGNC Symbol;Acc:667]	3	p21.31	-1	49396578	49450431	2582	0.179374	9.98411	0.000125789	0.000640597
ENSG00000130726	TRIM28	tripartite motif containing 28 [Source:HGNC Symbol;Acc:16384]	19	q13.43	1	59055458	59062089	4034	-0.422762	5.785	0.000125872	0.000640597
ENSG00000156471	PTDSS1	phosphatidylserine synthase 1 [Source:HGNC Symbol;Acc:9587]	8	q22.1	1	97273943	97349223	6295	-0.527292	5.12941	0.000125895	0.000640597
ENSG00000005955	GGNBP2	gametogenetin binding protein 2 [Source:HGNC Symbol;Acc:19357]	17	q12	1	34900737	34946278	9729	-0.427441	5.69489	0.000129913	0.000660332
ENSG00000079805	DNM2	dynamin 2 [Source:HGNC Symbol;Acc:2974]	19	p13.2	1	10828755	10944164	13443	-0.418403	6.32	0.000132045	0.000670445
ENSG00000165688	PMPCA	peptidase (mitochondrial processing) alpha [Source:HGNC Symbol;Acc:18667]	9	q34.3	1	139305110	139318213	5193	-1.07334	3.6647	0.000132771	0.000673412
ENSG00000115165	CYTIP	cytohesin 1 interacting protein [Source:HGNC Symbol;Acc:9506]	2	q24.1	-1	158271131	158345473	3428	-0.783956	4.32822	0.000133676	0.000676884
ENSG00000136560	TANK	TRAF family member-associated NFKB activator [Source:HGNC Symbol;Acc:11562]	2	q24.2	1	161993419	162092732	5579	-0.453147	4.99733	0.000133743	0.000676884
ENSG00000167699	GLOD4	glyoxalase domain containing 4 [Source:HGNC Symbol;Acc:14111]	17	p13.3	-1	660337	685581	4951	-0.629249	4.06443	0.000134478	0.000679879
ENSG00000189067	LITAF	lipopolysaccharide-induced TNF factor [Source:HGNC Symbol;Acc:16841]	16	p13.13	-1	11641853	11730237	4784	-0.602999	4.51931	0.000135494	0.00068428
ENSG00000101558	VAPA	VAMP (vesicle-associated membrane protein)-associated protein A, 33kDa [Source:HGNC Symbol;Acc:12648]	18	p11.22	1	9913999	9960018	11880	0.240847	8.64551	0.000138018	0.000696286
ENSG00000033170	FUT8	fucosyltransferase 8 (alpha (1,6) fucosyltransferase) [Source:HGNC Symbol;Acc:4019]	14	q23.3	1	65877310	66210839	6889	0.444079	5.28689	0.000138225	0.000696581
ENSG00000185246	PRPF39	pre-mRNA processing factor 39 [Source:HGNC Symbol;Acc:20314]	14	q21.2	1	45553302	45585485	4932	-0.812164	3.95548	0.000139905	0.000704299
ENSG00000255079			11	p11.2	-1	44716413	44717851	789	0.48451	4.51496	0.000141626	0.000712204
ENSG00000124226	RNF114	ring finger protein 114 [Source:HGNC Symbol;Acc:13094]	20	q13.13	1	48552948	48570429	2440	-0.621898	4.34418	0.000142191	0.000714285
ENSG00000116478	HDAC1	histone deacetylase 1 [Source:HGNC Symbol;Acc:4852]	1	p35.1	1	32757687	32799236	4009	-0.340344	6.33969	0.000142396	0.000714553
ENSG00000213983	AP1G2	adaptor-related protein complex 1, gamma 2 subunit [Source:HGNC Symbol;Acc:556]	14	q11.2	-1	24028774	24037279	6897	-0.805618	4.09996	0.000143401	0.000718832
ENSG00000125356	NDUFA1	NADH dehydrogenase (ubiquinone) 1 alpha subcomplex, 1, 7.5kDa [Source:HGNC Symbol;Acc:7683]	X	q24	1	119005450	119010625	766	0.317783	7.93988	0.000145651	0.000729339
ENSG00000143119	CD53	CD53 molecule [Source:HGNC Symbol;Acc:1686]	1	p13.3	1	111415775	111442550	2081	-0.845584	5.49216	0.000147422	0.00073742
ENSG00000141293	SKAP1	src kinase associated phosphoprotein 1 [Source:HGNC Symbol;Acc:15605]	17	q21.32	-1	46210802	46507637	2648	-0.610137	5.34101	0.000147887	0.000738965
ENSG00000167770	OTUB1	OTU domain, ubiquitin aldehyde binding 1 [Source:HGNC Symbol;Acc:23077]	11	q13.1	1	63753325	63769283	5331	-0.349113	5.32133	0.000149068	0.000744078
ENSG00000103365	GGA2	golgi-associated, gamma adaptin ear containing, ARF binding protein 2 [Source:HGNC Symbol;Acc:16064]	16	p12.2	-1	23474863	23533316	8231	-0.728118	4.63417	0.000149947	0.000747677
ENSG00000142507	PSMB6	proteasome (prosome, macropain) subunit, beta type, 6 [Source:HGNC Symbol;Acc:9543]	17	p13.2	1	4699439	4701790	1420	-0.470269	5.4599	0.000152766	0.000760466
ENSG00000065154	OAT	ornithine aminotransferase [Source:HGNC Symbol;Acc:8091]	10	q26.13	-1	126085872	126107545	3388	-0.928184	4.06466	0.000152834	0.000760466
ENSG00000177868	CCDC23	coiled-coil domain containing 23 [Source:HGNC Symbol;Acc:29204]	1	p34.2	-1	43272723	43282954	1239	0.431817	5.22598	0.000153512	0.000763035
ENSG00000197321	SVIL	supervillin [Source:HGNC Symbol;Acc:11480]	10	p11.23	-1	29746267	30025710	10341	0.317424	6.343	0.000154988	0.000769563
ENSG00000113811		Selenoprotein K [Source:UniProtKB/Swiss-Prot;Acc:Q9Y6D0]	3	p21.1	-1	53918437	53926015	2165	-0.403774	5.25582	0.000155362	0.000770607
ENSG00000133703	KRAS	Kirsten rat sarcoma viral oncogene homolog [Source:HGNC Symbol;Acc:6407]	12	p12.1	-1	25357723	25403870	7302	0.3593	5.00144	0.000156877	0.000777305
ENSG00000070756	PABPC1	poly(A) binding protein, cytoplasmic 1 [Source:HGNC Symbol;Acc:8554]	8	q22.3	-1	101698044	101735037	4752	0.272568	10.9825	0.00015771	0.000780615
ENSG00000127528	KLF2	Kruppel-like factor 2 [Source:HGNC Symbol;Acc:6347]	19	p13.11	1	16435628	16438685	2018	-0.70794	4.13292	0.000157992	0.000781191
ENSG00000174915	PTDSS2	phosphatidylserine synthase 2 [Source:HGNC Symbol;Acc:15463]	11	p15.5	1	448268	491393	6107	0.499201	4.54965	0.000158949	0.000785101
ENSG00000070423	RNF126	ring finger protein 126 [Source:HGNC Symbol;Acc:21151]	19	p13.3	-1	647526	663277	3677	-0.645799	3.99287	0.000159199	0.000785516
ENSG00000159128	IFNGR2	interferon gamma receptor 2 (interferon gamma transducer 1) [Source:HGNC Symbol;Acc:5440]	21	q22.11	1	34775202	34851655	2960	-0.90455	4.23316	0.000160883	0.000792996
ENSG00000164118	CEP44	centrosomal protein 44kDa [Source:HGNC Symbol;Acc:29356]	4	q34.1	1	175204828	175254531	7132	0.505195	5.54993	0.000162575	0.000800498
ENSG00000165209	STRBP	spermatid perinuclear RNA binding protein [Source:HGNC Symbol;Acc:16462]	9	q33.3	-1	125871779	126030855	8085	-0.496861	5.33639	0.000163872	0.000806044
ENSG00000103121	CMC2	C-x(9)-C motif containing 2 [Source:HGNC Symbol;Acc:24447]	16	q23.2	-1	81009698	81053875	3428	0.387888	7.02383	0.000164484	0.000808215
ENSG00000132475	H3F3B	H3 histone, family 3B (H3.3B) [Source:HGNC Symbol;Acc:4765]	17	q25.1	-1	73772515	73781974	6134	-0.244717	8.60708	0.000165285	0.000811306
ENSG00000155660	PDIA4	protein disulfide isomerase family A, member 4 [Source:HGNC Symbol;Acc:30167]	7	q36.1	-1	148700154	148725733	3277	-0.876408	4.17209	0.000165668	0.000812
ENSG00000110077	MS4A6A	membrane-spanning 4-domains, subfamily A, member 6A [Source:HGNC Symbol;Acc:13375]	11	q12.2	-1	59939081	59952139	6197	-1.08948	5.34336	0.00016577	0.000812
ENSG00000163412	EIF4E3	eukaryotic translation initiation factor 4E family member 3 [Source:HGNC Symbol;Acc:31837]	3	p13	-1	71724567	71803924	10779	-0.599793	4.18372	0.000166876	0.000816567
ENSG00000163563	MNDA	myeloid cell nuclear differentiation antigen [Source:HGNC Symbol;Acc:7183]	1	q23.1	1	158801107	158819296	2059	-0.614459	7.0725	0.000167303	0.000817812
ENSG00000196072	BLOC1S2	biogenesis of lysosomal organelles complex-1, subunit 2 [Source:HGNC Symbol;Acc:20984]	10	q24.31	-1	102033713	102046469	2215	-0.497942	4.09487	0.000167782	0.000819292
ENSG00000140307	GTF2A2	general transcription factor IIA, 2, 12kDa [Source:HGNC Symbol;Acc:4647]	15	q22.2	-1	59930261	59949740	3204	0.424539	6.70836	0.000167953	0.000819292
ENSG00000160255	ITGB2	integrin, beta 2 (complement component 3 receptor 3 and 4 subunit) [Source:HGNC Symbol;Acc:6155]	21	q22.3	-1	46305868	46351904	6797	-0.818123	7.39695	0.000168178	0.000819542
ENSG00000087095	NLK	nemo-like kinase [Source:HGNC Symbol;Acc:29858]	17	q11.2	1	26368763	26523407	5288	0.398078	6.37015	0.000168963	0.000822518
ENSG00000126261	UBA2	ubiquitin-like modifier activating enzyme 2 [Source:HGNC Symbol;Acc:30661]	19	q13.11	1	34919257	34960853	3512	-0.487949	5.29561	0.00016936	0.000823016
ENSG00000168066	SF1	splicing factor 1 [Source:HGNC Symbol;Acc:12950]	11	q13.1	-1	64532078	64546258	5972	-0.356377	5.59951	0.000169414	0.000823016
ENSG00000204310	AGPAT1	1-acylglycerol-3-phosphate O-acyltransferase 1 [Source:HGNC Symbol;Acc:324]	6	p21.32	-1	32135989	32145873	3631	0.402273	4.49534	0.00016995	0.000824772
ENSG00000081189	MEF2C	myocyte enhancer factor 2C [Source:HGNC Symbol;Acc:6996]	5	q14.3	-1	88013975	88199922	9053	0.285011	7.56958	0.000172173	0.000834703
ENSG00000106603	COA1	cytochrome c oxidase assembly factor 1 homolog (S. cerevisiae) [Source:HGNC Symbol;Acc:21868]	7	p13	-1	43648055	43769316	11820	-0.486028	4.04041	0.000172927	0.0008375
ENSG00000086504	MRPL28	mitochondrial ribosomal protein L28 [Source:HGNC Symbol;Acc:14484]	16	p13.3	-1	417384	420527	2404	0.308195	5.12989	0.000173398	0.000838921
ENSG00000164022	AIMP1	aminoacyl tRNA synthetase complex-interacting multifunctional protein 1 [Source:HGNC Symbol;Acc:10648]	4	q24	1	107236701	107270383	3328	-0.486699	4.56233	0.000175034	0.000845969
ENSG00000090975	PITPNM2	phosphatidylinositol transfer protein, membrane-associated 2 [Source:HGNC Symbol;Acc:21044]	12	q24.31	-1	123468027	123634562	9165	0.327506	7.14031	0.000175444	0.000846406
ENSG00000124562	SNRPC	small nuclear ribonucleoprotein polypeptide C [Source:HGNC Symbol;Acc:11157]	6	p21.31	1	34725183	34741571	1277	-0.418443	4.72742	0.000175483	0.000846406
ENSG00000233093	LINC00892	long intergenic non-protein coding RNA 892 [Source:HGNC Symbol;Acc:48578]	X	q26.3	1	135721702	135724588	1918	0.458478	5.34544	0.000175934	0.000847715
ENSG00000119397	CNTRL	centriolin [Source:HGNC Symbol;Acc:1858]	9	q33.2	1	123837141	123939888	9417	-0.496474	5.64077	0.000177157	0.000852738
ENSG00000115652	UXS1	UDP-glucuronate decarboxylase 1 [Source:HGNC Symbol;Acc:17729]	2	q12.2	-1	106709759	106810795	7145	0.273128	8.7626	0.000178337	0.000857396
ENSG00000183688	FAM101B	family with sequence similarity 101, member B [Source:HGNC Symbol;Acc:28705]	17	p13.3	-1	289769	295730	3621	0.402965	4.17135	0.000178488	0.000857396
ENSG00000147168	IL2RG	interleukin 2 receptor, gamma [Source:HGNC Symbol;Acc:6010]	X	q13.1	-1	70327254	70331958	2760	-0.765098	6.76585	0.000180322	0.000865324
ENSG00000197043	ANXA6	annexin A6 [Source:HGNC Symbol;Acc:544]	5	q33.1	-1	150480273	150537443	5427	-0.656563	6.24955	0.00018067	0.000865804
ENSG00000138041	SMEK2	SMEK homolog 2, suppressor of mek1 (Dictyostelium) [Source:HGNC Symbol;Acc:29267]	2	p16.1	-1	55774428	55846015	8216	-0.331931	6.64958	0.000180788	0.000865804
ENSG00000137225	CAPN11	calpain 11 [Source:HGNC Symbol;Acc:1478]	6	p21.1	1	44126548	44152139	3561	0.630645	5.03284	0.000183392	0.000877385
ENSG00000141543	EIF4A3	eukaryotic translation initiation factor 4A3 [Source:HGNC Symbol;Acc:18683]	17	q25.3	-1	78109013	78120982	4967	-0.699701	4.72195	0.000185415	0.000886165
ENSG00000175221	MED16	mediator complex subunit 16 [Source:HGNC Symbol;Acc:17556]	19	p13.3	-1	867962	893218	3890	0.396651	6.68328	0.000186225	0.000889137
ENSG00000090863	GLG1	golgi glycoprotein 1 [Source:HGNC Symbol;Acc:4316]	16	q23.1	-1	74485856	74641012	9550	-0.470971	6.17483	0.000188485	0.000899014
ENSG00000122694	GLIPR2	GLI pathogenesis-related 2 [Source:HGNC Symbol;Acc:18007]	9	p13.3	1	36136732	36163910	3016	-0.645445	4.30305	0.000189093	0.000901005
ENSG00000163875	MEAF6	MYST/Esa1-associated factor 6 [Source:HGNC Symbol;Acc:25674]	1	p34.3	-1	37958176	37980375	3487	-0.380647	4.89501	0.000189337	0.00090126
ENSG00000196914	ARHGEF12	Rho guanine nucleotide exchange factor (GEF) 12 [Source:HGNC Symbol;Acc:14193]	11	q23.3	1	120207787	120360645	23687	0.373913	8.39408	0.000189984	0.000903311
ENSG00000087152	ATXN7L3	ataxin 7-like 3 [Source:HGNC Symbol;Acc:25416]	17	q21.31	-1	42269173	42277481	5301	0.463192	4.45424	0.000190287	0.000903311
ENSG00000160991	ORAI2	ORAI calcium release-activated calcium modulator 2 [Source:HGNC Symbol;Acc:21667]	7	q22.1	1	102073553	102097268	11098	0.297643	5.94377	0.000190342	0.000903311
ENSG00000184014	DENND5A	DENN/MADD domain containing 5A [Source:HGNC Symbol;Acc:19344]	11	p15.4	-1	9160372	9286937	8648	-0.859027	4.56393	0.000190734	0.000904261
ENSG00000187514	PTMA	prothymosin, alpha [Source:HGNC Symbol;Acc:9623]	2	q37.1	1	232571605	232578251	3378	0.345563	13.0854	0.000191418	0.000906597
ENSG00000168291	PDHB	pyruvate dehydrogenase (lipoamide) beta [Source:HGNC Symbol;Acc:8808]	3	p14.3	-1	58413357	58419584	4717	-0.368666	4.47591	0.000191732	0.000907172
ENSG00000115649	CNPPD1	cyclin Pas1/PHO80 domain containing 1 [Source:HGNC Symbol;Acc:25220]	2	q35	-1	220036619	220042828	2760	-0.345081	5.06121	0.00019203	0.000907671
ENSG00000163602	RYBP	RING1 and YY1 binding protein [Source:HGNC Symbol;Acc:10480]	3	p13	-1	72420976	72496069	7512	0.354465	7.57261	0.000193686	0.000914587
ENSG00000183684	ALYREF	Aly/REF export factor [Source:HGNC Symbol;Acc:19071]	17	q25.3	-1	79845713	79849462	1581	-0.541429	4.09597	0.000196291	0.000925959
ENSG00000234810			1	p32.3	1	56046710	56200675	4063	0.445386	5.58996	0.000199215	0.000938815
ENSG00000171735	CAMTA1	calmodulin binding transcription activator 1 [Source:HGNC Symbol;Acc:18806]	1	p36.31	1	6845384	7829766	10033	0.347558	9.27673	0.000200269	0.000942055
ENSG00000132274	TRIM22	tripartite motif containing 22 [Source:HGNC Symbol;Acc:16379]	11	p15.4	1	5710919	5758319	6020	-0.705392	4.57158	0.000200567	0.000942055
ENSG00000143933	CALM2	calmodulin 2 (phosphorylase kinase, delta) [Source:HGNC Symbol;Acc:1445]	2	p21	-1	47387221	47403740	6466	0.25279	9.40544	0.000200634	0.000942055
ENSG00000150045	KLRF1	killer cell lectin-like receptor subfamily F, member 1 [Source:HGNC Symbol;Acc:13342]	12	p13.31	1	9980077	9997606	1263	-0.749903	4.08659	0.0002007	0.000942055
ENSG00000102908	NFAT5	nuclear factor of activated T-cells 5, tonicity-responsive [Source:HGNC Symbol;Acc:7774]	16	q22.1	1	69598997	69738569	16401	0.420246	5.38354	0.000201376	0.000944288
ENSG00000143226	FCGR2A	Fc fragment of IgG, low affinity IIa, receptor (CD32) [Source:HGNC Symbol;Acc:3616]	1	q23.3	1	161475220	161493803	5314	0.451619	6.04743	0.000202446	0.000948363
ENSG00000143575	HAX1	Healthy ControlLS1 associated protein X-1 [Source:HGNC Symbol;Acc:16915]	1	q21.3	1	154244987	154248351	2155	-0.589777	4.31549	0.000202932	0.000949697
ENSG00000052841	TTC17	tetratricopeptide repeat domain 17 [Source:HGNC Symbol;Acc:25596]	11	p12	1	43380482	43516483	11284	-0.886302	4.86707	0.000204036	0.000953919
ENSG00000057663	ATG5	autophagy related 5 [Source:HGNC Symbol;Acc:589]	6	q21	-1	106632351	106773666	3924	-0.656681	3.82063	0.000206361	0.000963797
ENSG00000101474	APMAP	adipocyte plasma membrane associated protein [Source:HGNC Symbol;Acc:13238]	20	p11.21	-1	24943561	24973615	2454	-0.66095	5.07578	0.000206557	0.000963797
ENSG00000255240			11	q12.1	-1	58701116	58826132	3698	0.404815	5.45258	0.000206929	0.00096458
ENSG00000185215	TNFAIP2	tumor necrosis factor, alpha-induced protein 2 [Source:HGNC Symbol;Acc:11895]	14	q32.32	1	103589779	103603776	5029	-0.978698	4.43664	0.000207622	0.000966384
ENSG00000100412	ACO2	aconitase 2, mitochondrial [Source:HGNC Symbol;Acc:118]	22	q13.2	1	41865129	41924993	4041	-0.551823	4.9195	0.000207918	0.000966384
ENSG00000183137	CEP57L1	centrosomal protein 57kDa-like 1 [Source:HGNC Symbol;Acc:21561]	6	q21	1	109416313	109485135	6432	0.48816	4.46845	0.00020793	0.000966384
ENSG00000140395	WDR61	WD repeat domain 61 [Source:HGNC Symbol;Acc:30300]	15	q25.1	-1	78570177	78592136	7279	-0.808145	4.27255	0.000208675	0.000968894
ENSG00000138964	PARVG	parvin, gamma [Source:HGNC Symbol;Acc:14654]	22	q13.31	1	44568836	44615413	8677	-0.618926	5.62756	0.000209152	0.000970155
ENSG00000164024	METAP1	methionyl aminopeptidase 1 [Source:HGNC Symbol;Acc:15789]	4	q23	1	99916771	99983964	4117	-0.538452	3.91441	0.000212068	0.000982713
ENSG00000172183	ISG20	interferon stimulated exonuclease gene 20kDa [Source:HGNC Symbol;Acc:6130]	15	q26.1	1	89179384	89199714	7363	-0.568864	4.67926	0.000212797	0.000985126
ENSG00000213619	NDUFS3	NADH dehydrogenase (ubiquinone) Fe-S protein 3, 30kDa (NADH-coenzyme Q reductase) [Source:HGNC Symbol;Acc:7710]	11	p11.2	1	47586888	47606114	3670	-0.689261	3.84224	0.000213527	0.000987534
ENSG00000133789	SWAP70	SWAP switching B-cell complex 70kDa subunit [Source:HGNC Symbol;Acc:17070]	11	p15.4	1	9685624	9774538	7190	-0.687498	4.82697	0.000216453	0.00100002
ENSG00000177455	CD19	CD19 molecule [Source:HGNC Symbol;Acc:1633]	16	p11.2	1	28943260	28950667	2711	-1.1643	3.85967	0.00021665	0.00100002
ENSG00000143164	DCAF6	DDB1 and CUL4 associated factor 6 [Source:HGNC Symbol;Acc:30002]	1	q24.2	1	167905021	168045081	6204	0.302656	6.59419	0.000217703	0.0010039
ENSG00000109046	WSB1	WD repeat and SOCS box containing 1 [Source:HGNC Symbol;Acc:19221]	17	q11.1	1	25621102	25640657	6307	-0.648048	4.88264	0.000218064	0.00100458
ENSG00000143393	PI4KB	phosphatidylinositol 4-kinase, catalytic, beta [Source:HGNC Symbol;Acc:8984]	1	q21.3	-1	151264273	151300191	5456	-0.597701	4.2244	0.000225621	0.00103839
ENSG00000109689	STIM2	stromal interaction molecule 2 [Source:HGNC Symbol;Acc:19205]	4	p15.2	1	26859300	27027003	6909	-0.549144	4.42296	0.000226267	0.00104034
ENSG00000115806	GORASP2	golgi reassembly stacking protein 2, 55kDa [Source:HGNC Symbol;Acc:17500]	2	q31.1	1	171784974	171823639	5340	-0.60454	4.43346	0.000231241	0.00106218
ENSG00000116670	MAD2L2	MAD2 mitotic arrest deficient-like 2 (yeast) [Source:HGNC Symbol;Acc:6764]	1	p36.22	-1	11734537	11751707	3324	-0.72535	3.70103	0.000232552	0.00106716
ENSG00000123143	PKN1	protein kinase N1 [Source:HGNC Symbol;Acc:9405]	19	p13.12	1	14543865	14582679	4606	-0.434649	5.69276	0.000232928	0.00106785
ENSG00000100504	PYGL	phosphorylase, glycogen, liver [Source:HGNC Symbol;Acc:9725]	14	q22.1	-1	51324609	51411454	4798	0.23819	8.94351	0.000233795	0.00107078
ENSG00000116701	NCF2	neutrophil cytosolic factor 2 [Source:HGNC Symbol;Acc:7661]	1	q25.3	-1	183524698	183560011	2928	-0.705011	6.13758	0.000235462	0.00107738
ENSG00000184640	2009-09-01	septin 9 [Source:HGNC Symbol;Acc:7323]	17	q25.2	1	75276651	75496678	12844	-0.453115	5.24256	0.000235966	0.00107864
ENSG00000100418	DESI1	desumoylating isopeptidase 1 [Source:HGNC Symbol;Acc:24577]	22	q13.2	-1	41994032	42017100	4972	0.421976	4.36669	0.000238141	0.00108753
ENSG00000012779	ALOX5	arachidonate 5-lipoxygenase [Source:HGNC Symbol;Acc:435]	10	q11.21	1	45869661	45941561	3685	-0.785543	5.38089	0.000239156	0.00109103
ENSG00000140575	IQGAP1	IQ motif containing GTPase activating protein 1 [Source:HGNC Symbol;Acc:6110]	15	q26.1	1	90931450	91045475	10806	-0.776931	6.26881	0.00023937	0.00109103
ENSG00000116161	CACYBP	calcyclin binding protein [Source:HGNC Symbol;Acc:30423]	1	q25.1	1	174968300	174980851	4510	-0.404001	4.89008	0.000243465	0.00110862
ENSG00000104341	LAPTM4B	lysosomal protein transmembrane 4 beta [Source:HGNC Symbol;Acc:13646]	8	q22.1	1	98787285	98865241	3197	0.41413	6.56488	0.000244325	0.00111146
ENSG00000206341	HLA-H	major histocompatibility complex, class I, H (pseudogene) [Source:HGNC Symbol;Acc:4965]	6	p22.1	1	29855350	29858259	1837	0.65995	6.04981	0.000246424	0.00111993
ENSG00000148229	POLE3	polymerase (DNA directed), epsilon 3, accessory subunit [Source:HGNC Symbol;Acc:13546]	9	q32	-1	116169515	116172952	2604	0.318275	4.59134	0.000247906	0.00112559
ENSG00000089159	PXN	paxillin [Source:HGNC Symbol;Acc:9718]	12	q24.31	-1	120648250	120703574	7452	-0.867556	3.81685	0.000249318	0.00113091
ENSG00000111912	NCOA7	nuclear receptor coactivator 7 [Source:HGNC Symbol;Acc:21081]	6	q22.32	1	126102307	126252266	6737	0.29852	6.43592	0.000253854	0.00115038
ENSG00000100380	ST13	suppression of tumorigenicity 13 (colon carcinoma) (Hsp70 interacting protein) [Source:HGNC Symbol;Acc:11343]	22	q13.2	-1	41220539	41253026	4147	-0.232396	6.85951	0.000255351	0.00115499
ENSG00000198162	MAN1A2	mannosidase, alpha, class 1A, member 2 [Source:HGNC Symbol;Acc:6822]	1	p12	1	117910071	118071494	9667	0.369364	9.49544	0.000255359	0.00115499
ENSG00000220804			2	q37.3	1	243030784	243102304	1955	0.422304	5.23372	0.000257716	0.00116453
ENSG00000196126	HLA-DRB1	major histocompatibility complex, class II, DR beta 1 [Source:HGNC Symbol;Acc:4948]	6	p21.32	-1	32546546	32557625	1229	-0.764039	6.13364	0.000258248	0.00116582
ENSG00000106803	SEC61B	Sec61 beta subunit [Source:HGNC Symbol;Acc:16993]	9	q22.33	1	101984346	101992897	1190	-0.413203	4.90449	0.000262124	0.00118219
ENSG00000179295	PTPN11	protein tyrosine phosphatase, non-receptor type 11 [Source:HGNC Symbol;Acc:9644]	12	q24.13	1	112856155	112947717	6996	0.305537	6.17695	0.000262669	0.00118352
ENSG00000160633	SAFB	scaffold attachment factor B [Source:HGNC Symbol;Acc:10520]	19	p13.3	1	5623046	5668489	7036	-0.550984	5.26371	0.000263561	0.0011851
ENSG00000166181	API5	apoptosis inhibitor 5 [Source:HGNC Symbol;Acc:594]	11	p12	1	43333513	43366079	4651	-0.582097	4.49715	0.000263646	0.0011851
ENSG00000164543	STK17A	serine/threonine kinase 17a [Source:HGNC Symbol;Acc:11395]	7	p13	1	43622357	43666385	4943	-0.362005	5.33774	0.000263775	0.0011851
ENSG00000010256	UQCRC1	ubiquinol-cytochrome c reductase core protein I [Source:HGNC Symbol;Acc:12585]	3	p21.31	-1	48636435	48648409	3236	-0.499118	6.10317	0.000266251	0.00119509
ENSG00000169738	DCXR	dicarbonyl/L-xylulose reductase [Source:HGNC Symbol;Acc:18985]	17	q25.3	-1	79993012	79995608	1902	-0.604088	4.42095	0.000266789	0.00119637
ENSG00000092330	TINF2	TERF1 (TRF1)-interacting nuclear factor 2 [Source:HGNC Symbol;Acc:11824]	14	q12	-1	24708849	24711880	2712	-0.378159	4.73361	0.000267336	0.00119769
ENSG00000088826	SMOX	spermine oxidase [Source:HGNC Symbol;Acc:15862]	20	p13	1	4101627	4168394	4943	0.277397	10.0555	0.000269223	0.00120395
ENSG00000144895	EIF2A	eukaryotic translation initiation factor 2A, 65kDa [Source:HGNC Symbol;Acc:3254]	3	q25.1	1	150264465	150302029	4131	-0.63508	4.73031	0.000269244	0.00120395
ENSG00000145495	MARCH6	membrane-associated ring finger (C3Healthy Control4) 6, E3 ubiquitin protein ligase [Source:HGNC Symbol;Acc:30550]	5	p15.2	1	10353815	10440500	11336	0.265587	7.57811	0.000269667	0.0012047
ENSG00000175155	YPEL2	yippee-like 2 (Drosophila) [Source:HGNC Symbol;Acc:18326]	17	q22	1	57409050	57479090	8667	0.317286	5.82811	0.000270704	0.00120819
ENSG00000104903	LYL1	lymphoblastic leukemia derived sequence 1 [Source:HGNC Symbol;Acc:6734]	19	p13.2	-1	13209847	13213975	3119	0.28814	7.5603	0.000271668	0.00121134
ENSG00000196396	PTPN1	protein tyrosine phosphatase, non-receptor type 1 [Source:HGNC Symbol;Acc:9642]	20	q13.13	1	49126891	49201299	3529	0.383834	4.87754	0.000272389	0.00121342
ENSG00000198467	TPM2	tropomyosin 2 (beta) [Source:HGNC Symbol;Acc:12011]	9	p13.3	-1	35681989	35691017	4047	0.710672	5.99436	0.000273242	0.00121607
ENSG00000153066	TXNDC11	thioredoxin domain containing 11 [Source:HGNC Symbol;Acc:28030]	16	p13.13	-1	11772936	11836734	4292	-0.613829	4.07432	0.000274758	0.00122166
ENSG00000130638	ATXN10	ataxin 10 [Source:HGNC Symbol;Acc:10549]	22	q13.31	1	46067678	46241187	5098	-0.400716	5.93083	0.000277081	0.00123083
ENSG00000173674	EIF1AX	eukaryotic translation initiation factor 1A, X-linked [Source:HGNC Symbol;Acc:3250]	X	p22.12	-1	20142636	20159962	4427	0.316423	5.60551	0.000277383	0.00123102
ENSG00000125970	RALY	RALY heterogeneous nuclear ribonucleoprotein [Source:HGNC Symbol;Acc:15921]	20	q11.22	1	32581452	32696114	2900	0.207717	8.25112	0.00027841	0.00123378
ENSG00000173221	GLRX	glutaredoxin (thioltransferase) [Source:HGNC Symbol;Acc:4330]	5	q15	-1	95087023	95158709	6508	-0.631807	4.26624	0.000278528	0.00123378
ENSG00000090520	DNAJB11	DnaJ (Hsp40) homolog, subfamily B, member 11 [Source:HGNC Symbol;Acc:14889]	3	q27.3	1	186285192	186315061	6040	-0.766853	4.31474	0.000279079	0.00123484
ENSG00000133243	BTBD2	BTB (POZ) domain containing 2 [Source:HGNC Symbol;Acc:15504]	19	p13.3	-1	1985447	2034880	5505	0.405985	4.92937	0.000279289	0.00123484
ENSG00000090487	SPG21	spastic paraplegia 21 (autosomal recessive, Mast syndrome) [Source:HGNC Symbol;Acc:20373]	15	q22.31	-1	65255362	65282648	3984	-0.436209	5.66504	0.000288766	0.00127469
ENSG00000137752	CASP1	caspase 1, apoptosis-related cysteine peptidase [Source:HGNC Symbol;Acc:1499]	11	q22.3	-1	104896170	104972158	3722	-0.586001	6.02629	0.000288969	0.00127469
ENSG00000035681	NSMAF	neutral sphingomyelinase (N-SMase) activation associated factor [Source:HGNC Symbol;Acc:8017]	8	q12.1	-1	59496063	59572403	6165	-1.06612	4.37052	0.000289114	0.00127469
ENSG00000079308	TNS1	tensin 1 [Source:HGNC Symbol;Acc:11973]	2	q35	-1	218664512	218867718	15595	-0.523269	6.68195	0.000296213	0.00130477
ENSG00000087237	CETP	cholesteryl ester transfer protein, plasma [Source:HGNC Symbol;Acc:1869]	16	q13	1	56995762	57017757	2085	0.428645	7.46061	0.000297235	0.00130805
ENSG00000100266	PACSIN2	protein kinase C and casein kinase substrate in neurons 2 [Source:HGNC Symbol;Acc:8571]	22	q13.2	-1	43231418	43411151	4545	0.282263	7.7208	0.000299009	0.00131464
ENSG00000156110	ADK	adenosine kinase [Source:HGNC Symbol;Acc:257]	10	q22.2	1	75910960	76469061	2970	-0.646708	4.28739	0.000299526	0.00131568
ENSG00000134333	LDHA	lactate dehydrogenase A [Source:HGNC Symbol;Acc:6535]	11	p15.1	1	18415935	18429972	6210	-0.424087	6.10783	0.000301249	0.00132158
ENSG00000139644	TMBIM6	transmembrane BAX inhibitor motif containing 6 [Source:HGNC Symbol;Acc:11723]	12	q13.12	1	50101508	50158717	6187	0.188179	9.62573	0.000301427	0.00132158
ENSG00000163660	CCNL1	cyclin L1 [Source:HGNC Symbol;Acc:20569]	3	q25.31	-1	156864297	156878549	8729	-0.760948	5.31045	0.000302423	0.00132471
ENSG00000065357	DGKA	diacylglycerol kinase, alpha 80kDa [Source:HGNC Symbol;Acc:2849]	12	q13.2	1	56321103	56347811	10215	-0.597301	5.9078	0.000304753	0.00133287
ENSG00000088053	GP6	glycoprotein VI (platelet) [Source:HGNC Symbol;Acc:14388]	19	q13.42	-1	55525073	55549632	2703	0.265301	7.59079	0.00030494	0.00133287
ENSG00000164096	C4orf3	chromosome 4 open reading frame 3 [Source:HGNC Symbol;Acc:19225]	4	q26	-1	120218207	120225600	2515	0.296437	7.82526	0.000305132	0.00133287
ENSG00000138592	USP8	ubiquitin specific peptidase 8 [Source:HGNC Symbol;Acc:12631]	15	q21.2	1	50716577	50793280	7303	-0.394708	5.18673	0.000314806	0.00137386
ENSG00000126561	STAT5A	signal transducer and activator of transcription 5A [Source:HGNC Symbol;Acc:11366]	17	q21.2	1	40439565	40463961	5756	-0.513838	4.87019	0.000318261	0.00138666
ENSG00000197249	SERPINA1	serpin peptidase inhibitor, clade A (alpha-1 antiproteinase, antitrypsin), member 1 [Source:HGNC Symbol;Acc:8941]	14	q32.13	-1	94843084	94857030	4902	-0.846106	5.96921	0.000318327	0.00138666
ENSG00000155629	PIK3AP1	phosphoinositide-3-kinase adaptor protein 1 [Source:HGNC Symbol;Acc:30034]	10	q24.1	-1	98353069	98480271	5691	-0.732911	5.06552	0.000320603	0.00139529
ENSG00000048052	HDAC9	histone deacetylase 9 [Source:HGNC Symbol;Acc:14065]	7	p21.1	1	18126572	19042039	16827	-0.492038	4.40991	0.000322158	0.00140076
ENSG00000187800	PEAR1	platelet endothelial aggregation receptor 1 [Source:HGNC Symbol;Acc:33631]	1	q23.1	1	156863490	156886226	5530	-0.445877	7.94281	0.000325165	0.00141254
ENSG00000031698	SARS	seryl-tRNA synthetase [Source:HGNC Symbol;Acc:10537]	1	p13.3	1	109756540	109780791	3836	-0.407308	5.66539	0.000327643	0.00142199
ENSG00000168028	RPSA	ribosomal protein SA [Source:HGNC Symbol;Acc:6502]	3	p22.1	1	39448180	39454033	3936	-0.37877	7.80101	0.000329795	0.00142888
ENSG00000120694	HSPH1	heat shock 105kDa/110kDa protein 1 [Source:HGNC Symbol;Acc:16969]	13	q12.3	-1	31710762	31736525	4097	-0.638115	5.0565	0.000329835	0.00142888
ENSG00000146278	PNRC1	proline-rich nuclear receptor coactivator 1 [Source:HGNC Symbol;Acc:17278]	6	q15	1	89790470	89794879	2992	-0.436494	4.73183	0.000330943	0.00143237
ENSG00000027075	PRKCH	protein kinase C, eta [Source:HGNC Symbol;Acc:9403]	14	q23.1	1	61654277	62017694	8809	-0.77358	4.63833	0.000334293	0.00144539
ENSG00000122705	CLTA	clathrin, light chain A [Source:HGNC Symbol;Acc:2090]	9	p13.3	1	36190853	36304778	2515	0.25475	6.37574	0.000334563	0.00144539
ENSG00000137942	FNBP1L	formin binding protein 1-like [Source:HGNC Symbol;Acc:20851]	1	p22.1	1	93913688	94020218	5798	0.401277	6.27423	0.000335911	0.00144988
ENSG00000158019	BRE	brain and reproductive organ-expressed (TNFRSF1A modulator) [Source:HGNC Symbol;Acc:1106]	2	p23.2	1	28112808	28561768	3392	0.270994	6.40542	0.000336269	0.0014501
ENSG00000095015	MAP3K1	mitogen-activated protein kinase kinase kinase 1, E3 ubiquitin protein ligase [Source:HGNC Symbol;Acc:6848]	5	q11.2	1	56111401	56191979	7716	-0.944412	4.12119	0.000336953	0.00145173
ENSG00000141380	SS18	synovial sarcoma translocation, chromosome 18 [Source:HGNC Symbol;Acc:11340]	18	q11.2	-1	23596578	23671181	5783	-0.501493	4.3222	0.000339065	0.00145943
ENSG00000141506	PIK3R5	phosphoinositide-3-kinase, regulatory subunit 5 [Source:HGNC Symbol;Acc:30035]	17	p13.1	-1	8782233	8869029	7501	-0.778509	3.8175	0.00033936	0.00145943
ENSG00000108559	NUP88	nucleoporin 88kDa [Source:HGNC Symbol;Acc:8067]	17	p13.2	-1	5264258	5323480	5294	-0.70657	4.69501	0.000343288	0.00147472
ENSG00000104852	SNRNP70	small nuclear ribonucleoprotein 70kDa (U1) [Source:HGNC Symbol;Acc:11150]	19	q13.33	1	49588676	49611862	4684	-0.627726	4.4779	0.000343539	0.00147472
ENSG00000244459			4	p16.3	-1	1575789	1581980	579	0.476093	4.13957	0.000346477	0.00148598
ENSG00000023697	DERA	deoxyribose-phosphate aldolase (putative) [Source:HGNC Symbol;Acc:24269]	12	p12.3	1	16064106	16190220	2848	0.305611	8.18617	0.000346868	0.00148631
ENSG00000197943	PLCG2	phospholipase C, gamma 2 (phosphatidylinositol-specific) [Source:HGNC Symbol;Acc:9066]	16	q23.3	1	81772702	81991899	9017	-0.689181	5.04941	0.000349058	0.00149387
ENSG00000110696	C11orf58	chromosome 11 open reading frame 58 [Source:HGNC Symbol;Acc:16990]	11	p15.1	1	16634679	16778428	8675	0.231034	7.70934	0.000349265	0.00149387
ENSG00000112245	PTP4A1	protein tyrosine phosphatase type IVA, member 1 [Source:HGNC Symbol;Acc:9634]	6	q12	1	64231666	64293492	5796	-0.359951	6.73078	0.000350043	0.00149584
ENSG00000139842	CUL4A	cullin 4A [Source:HGNC Symbol;Acc:2554]	13	q34	1	113862552	113919399	5784	-0.67097	4.82416	0.000352858	0.00150651
ENSG00000158552	ZFAND2B	zinc finger, AN1-type domain 2B [Source:HGNC Symbol;Acc:25206]	2	q35	1	220059959	220074373	3396	0.235678	7.36698	0.000357022	0.00152291
ENSG00000136521	NDUFB5	NADH dehydrogenase (ubiquinone) 1 beta subcomplex, 5, 16kDa [Source:HGNC Symbol;Acc:7700]	3	q26.33	1	179322478	179345435	5871	-0.541975	4.09994	0.000360941	0.00153824
ENSG00000118680	MYL12B	myosin, light chain 12B, regulatory [Source:HGNC Symbol;Acc:29827]	18	p11.31	1	3261907	3278282	1761	0.240955	8.92521	0.000361747	0.00154028
ENSG00000012660	ELOVL5	ELOVL fatty acid elongase 5 [Source:HGNC Symbol;Acc:21308]	6	p12.1	-1	53132196	53213947	4223	-0.593444	4.15826	0.000362461	0.00154193
ENSG00000164181	ELOVL7	ELOVL fatty acid elongase 7 [Source:HGNC Symbol;Acc:26292]	5	q12.1	-1	60047618	60140216	4586	-0.308191	8.45085	0.000363006	0.00154286
ENSG00000151883	PARP8	poly (ADP-ribose) polymerase family, member 8 [Source:HGNC Symbol;Acc:26124]	5	q11.1	1	49961733	50142356	10056	-0.554398	5.66673	0.000363684	0.00154435
ENSG00000085265	FCN1	ficolin (collagen/fibrinogen domain containing) 1 [Source:HGNC Symbol;Acc:3623]	9	q34.3	-1	137801431	137809809	1286	-1.01807	7.29588	0.000365744	0.0015517
ENSG00000111596	CNOT2	CCR4-NOT transcription complex, subunit 2 [Source:HGNC Symbol;Acc:7878]	12	q15	1	70636774	70748773	13186	-0.427918	5.68452	0.00036738	0.00155724
ENSG00000104870	FCGRT	Fc fragment of IgG, receptor, transporter, alpha [Source:HGNC Symbol;Acc:3621]	19	q13.33	1	50010073	50029590	4173	-1.01582	4.88805	0.000368798	0.00156185
ENSG00000187239	FNBP1	formin binding protein 1 [Source:HGNC Symbol;Acc:17069]	9	q34.11	-1	132649466	132805473	6686	-0.583069	5.35146	0.000369701	0.00156427
ENSG00000174744	BRMS1	breast cancer metastasis suppressor 1 [Source:HGNC Symbol;Acc:17262]	11	q13.2	-1	66104804	66112596	2514	-0.574238	4.30924	0.00037171	0.00157137
ENSG00000010610	CD4	CD4 molecule [Source:HGNC Symbol;Acc:1678]	12	p13.31	1	6896024	6929974	4583	-1.22503	3.64731	0.000373582	0.00157669
ENSG00000066322	ELOVL1	ELOVL fatty acid elongase 1 [Source:HGNC Symbol;Acc:14418]	1	p34.2	-1	43829068	43833696	2458	-0.448942	4.12104	0.000373637	0.00157669
ENSG00000116747	TROVE2	TROVE domain family, member 2 [Source:HGNC Symbol;Acc:11313]	1	q31.2	1	193028552	193060907	9102	0.252989	7.61701	0.000375076	0.00158135
ENSG00000089597	GANAB	glucosidase, alpha; neutral AB [Source:HGNC Symbol;Acc:4138]	11	q12.3	-1	62392298	62414104	4933	-0.564699	4.84368	0.000376817	0.00158727
ENSG00000051620	HEBP2	heme binding protein 2 [Source:HGNC Symbol;Acc:15716]	6	q23.3	1	138724668	138743334	10356	-0.528557	4.55926	0.000378163	0.00159152
ENSG00000173960	UBXN2A	UBX domain protein 2A [Source:HGNC Symbol;Acc:27265]	2	p23.3	1	24150155	24227779	6882	0.333593	7.06582	0.000379605	0.00159617
ENSG00000168461	RAB31	RAB31, member RAS oncogene family [Source:HGNC Symbol;Acc:9771]	18	p11.22	1	9708162	9862548	5586	0.323863	11.224	0.000381382	0.00160221
ENSG00000163938	GNL3	guanine nucleotide binding protein-like 3 (nucleolar) [Source:HGNC Symbol;Acc:29931]	3	p21.1	1	52715172	52728508	3318	-0.490263	5.05776	0.000383246	0.00160861
ENSG00000142227	EMP3	epithelial membrane protein 3 [Source:HGNC Symbol;Acc:3335]	19	q13.33	1	48824766	48833810	1667	0.284942	8.9335	0.000384615	0.00161292
ENSG00000176171	BNIP3	BCL2/adenovirus E1B 19kDa interacting protein 3 [Source:HGNC Symbol;Acc:1084]	10	q26.3	-1	133781578	133795435	2111	0.388172	4.59943	0.000385914	0.00161693
ENSG00000089009	RPL6	ribosomal protein L6 [Source:HGNC Symbol;Acc:10362]	12	q24.13	-1	112842994	112856642	4447	-0.38164	7.34333	0.000386785	0.00161915
ENSG00000144283	PKP4	plakophilin 4 [Source:HGNC Symbol;Acc:9026]	2	q24.1	1	159313476	159539391	9525	0.53196	4.23467	0.00038815	0.00162342
ENSG00000134444	KIAA1468	KIAA1468 [Source:HGNC Symbol;Acc:29289]	18	q21.33	1	59854491	59974355	7592	-0.669801	3.89016	0.000392405	0.00163977
ENSG00000181104	F2R	coagulation factor II (thrombin) receptor [Source:HGNC Symbol;Acc:3537]	5	q13.3	1	76011868	76031606	4066	-0.312597	5.43375	0.000392892	0.00164035
ENSG00000132970	WASF3	WAS protein family, member 3 [Source:HGNC Symbol;Acc:12734]	13	q12.13	1	27131840	27263085	5162	0.46401	5.6975	0.00039398	0.00164344
ENSG00000118579	MED28	mediator complex subunit 28 [Source:HGNC Symbol;Acc:24628]	4	p15.32	1	17616254	17635728	10982	-0.355289	4.32254	0.000396506	0.00165252
ENSG00000110324	IL10RA	interleukin 10 receptor, alpha [Source:HGNC Symbol;Acc:5964]	11	q23.3	1	117857063	117872196	6546	-0.916724	4.18307	0.000402007	0.00167146
ENSG00000123349	PFDN5	prefoldin subunit 5 [Source:HGNC Symbol;Acc:8869]	12	q13.13	1	53689075	53693234	3380	-0.29703	8.43398	0.000402175	0.00167146
ENSG00000104814	MAP4K1	mitogen-activated protein kinase kinase kinase kinase 1 [Source:HGNC Symbol;Acc:6863]	19	q13.2	-1	39078281	39109522	3953	-0.651917	5.0292	0.000402391	0.00167146
ENSG00000159314	ARHGAP27	Rho GTPase activating protein 27 [Source:HGNC Symbol;Acc:31813]	17	q21.31	-1	43471275	43511787	10419	-0.97887	3.73251	0.000402466	0.00167146
ENSG00000101161	PRPF6	pre-mRNA processing factor 6 [Source:HGNC Symbol;Acc:15860]	20	q13.33	1	62612488	62664453	3044	-0.488643	5.48003	0.000403385	0.0016738
ENSG00000079246	XRCC5	X-ray repair complementing defective repair in Chinese hamster cells 5 (double-strand-break rejoining) [Source:HGNC Symbol;Acc:12833]	2	q35	1	216972187	217071026	5463	-0.343716	7.23462	0.000406779	0.00168455
ENSG00000170860	LSM3	LSM3 homolog, U6 small nuclear RNA associated (S. cerevisiae) [Source:HGNC Symbol;Acc:17874]	3	p25.1	1	14219858	14242619	3815	-0.395999	4.38759	0.000407038	0.00168455
ENSG00000087206	UIMC1	ubiquitin interaction motif containing 1 [Source:HGNC Symbol;Acc:30298]	5	q35.2	-1	176332006	176449634	4852	0.221186	8.19251	0.000407046	0.00168455
ENSG00000072609	CHFR	checkpoint with forkhead and ring finger domains, E3 ubiquitin protein ligase [Source:HGNC Symbol;Acc:20455]	12	q24.33	-1	133398773	133532890	9214	-0.48219	4.58008	0.000409446	0.00169281
ENSG00000137409	MTCH1	mitochondrial carrier 1 [Source:HGNC Symbol;Acc:17586]	6	p21.2	-1	36935917	36954074	3126	-0.324119	5.70006	0.000409759	0.00169281
ENSG00000113648	H2AFY	H2A histone family, member Y [Source:HGNC Symbol;Acc:4740]	5	q31.1	-1	134669590	134735604	17730	-0.404599	5.21458	0.000410959	0.00169561
ENSG00000129968	ABHD17A	abhydrolase domain containing 17A [Source:HGNC Symbol;Acc:28756]	19	p13.3	-1	1876809	1885546	6139	0.265031	7.4455	0.000411392	0.00169561
ENSG00000049860	HEXB	hexosaminidase B (beta polypeptide) [Source:HGNC Symbol;Acc:4879]	5	q13.3	1	73935848	74018472	5067	-1.04828	5.2768	0.000411514	0.00169561
ENSG00000110958	PTGES3	prostaglandin E synthase 3 (cytosolic) [Source:HGNC Symbol;Acc:16049]	12	q13.3	-1	57057127	57082159	3315	-0.228007	6.86538	0.000412167	0.00169682
ENSG00000131051	RBM39	RNA binding motif protein 39 [Source:HGNC Symbol;Acc:15923]	20	q11.22	-1	34291531	34330234	9307	-0.199384	8.35078	0.000414512	0.00170499
ENSG00000082146	STRADB	STE20-related kinase adaptor beta [Source:HGNC Symbol;Acc:13205]	2	q33.1	1	202252581	202345569	3242	-0.464799	6.79675	0.000416446	0.00171145
ENSG00000145022	TCTA	T-cell leukemia translocation altered [Source:HGNC Symbol;Acc:11692]	3	p21.31	1	49449639	49453908	2747	0.328243	4.55389	0.000418551	0.00171846
ENSG00000154188	ANGPT1	angiopoietin 1 [Source:HGNC Symbol;Acc:484]	8	q23.1	-1	108261721	108510283	7117	0.382129	6.90456	0.000418879	0.00171846
ENSG00000170606	HSPA4	heat shock 70kDa protein 4 [Source:HGNC Symbol;Acc:5237]	5	q31.1	1	132387654	132442141	5126	-0.584901	5.0193	0.000421516	0.00172778
ENSG00000113141	IK	IK cytokine, down-regulator of HLA II [Source:HGNC Symbol;Acc:5958]	5	q31.3	1	140026643	140042064	4096	-0.405125	6.46896	0.000423122	0.00173286
ENSG00000224805	LINC00853	long intergenic non-protein coding RNA 853 [Source:HGNC Symbol;Acc:43716]	1	p33	1	47644922	47646011	661	0.37577	5.42722	0.000424383	0.00173652
ENSG00000188554	NBR1	neighbor of BRCA1 gene 1 [Source:HGNC Symbol;Acc:6746]	17	q21.31	1	41322498	41363708	8424	-0.328772	6.46459	0.000426062	0.00174187
ENSG00000100242	SUN2	Sad1 and UNC84 domain containing 2 [Source:HGNC Symbol;Acc:14210]	22	q13.1	-1	39130730	39190148	6490	-0.952987	5.10643	0.000427932	0.00174801
ENSG00000215845	TSTD1	thiosulfate sulfurtransferase (rhodanese)-like domain containing 1 [Source:HGNC Symbol;Acc:35410]	1	q23.3	-1	161007421	161008780	1210	-0.468279	4.16709	0.000428671	0.00174951
ENSG00000126759	CFP	complement factor properdin [Source:HGNC Symbol;Acc:8864]	X	p11.23	-1	47483612	47489704	4576	-0.929227	5.39874	0.000432117	0.00176205
ENSG00000140740	UQCRC2	ubiquinol-cytochrome c reductase core protein II [Source:HGNC Symbol;Acc:12586]	16	p12.2	1	21963981	21994981	4992	-0.441004	5.80952	0.000435379	0.00177382
ENSG00000137497	NUMA1	nuclear mitotic apparatus protein 1 [Source:HGNC Symbol;Acc:8059]	11	q13.4	-1	71713910	71791739	15212	-0.483221	4.60108	0.000436839	0.00177824
ENSG00000198960	ARMCX6	armadillo repeat containing, X-linked 6 [Source:HGNC Symbol;Acc:26094]	X	q22.1	-1	100870110	100872991	2487	0.319836	6.50936	0.000438718	0.00178435
ENSG00000116120	FARSB	phenylalanyl-tRNA synthetase, beta subunit [Source:HGNC Symbol;Acc:17800]	2	q36.1	-1	223435255	223521056	3429	-0.876162	3.84425	0.000441077	0.00179118
ENSG00000116459	ATP5F1	ATP synthase, H+ transporting, mitochondrial Fo complex, subunit B1 [Source:HGNC Symbol;Acc:840]	1	p13.2	1	111991486	112005395	3383	-0.286517	6.07551	0.000441156	0.00179118
ENSG00000177425	PAWR	PRKC, apoptosis, WT1, regulator [Source:HGNC Symbol;Acc:8614]	12	q21.2	-1	79968759	80084877	11668	0.448978	4.17096	0.000442308	0.00179359
ENSG00000056586	RC3H2	ring finger and CCCH-type domains 2 [Source:HGNC Symbol;Acc:21461]	9	q33.2	-1	125606835	125667620	11545	0.326296	7.3622	0.000442509	0.00179359
ENSG00000246889			11	q13.3	-1	70218352	70244594	3078	0.36699	4.94623	0.000445067	0.0018024
ENSG00000123329	ARHGAP9	Rho GTPase activating protein 9 [Source:HGNC Symbol;Acc:14130]	12	q13.3	-1	57866038	57882597	5127	-0.668467	5.58664	0.000445841	0.00180399
ENSG00000141179	PCTP	phosphatidylcholine transfer protein [Source:HGNC Symbol;Acc:8752]	17	q22	1	53828340	53920191	5880	0.536779	4.72565	0.000446756	0.00180615
ENSG00000155463	OXA1L	oxidase (cytochrome c) assembly 1-like [Source:HGNC Symbol;Acc:8526]	14	q11.2	1	23235731	23241007	3254	-0.708281	4.54482	0.000450075	0.00181801
ENSG00000145833	DDX46	DEAD (Asp-Glu-Ala-Asp) box polypeptide 46 [Source:HGNC Symbol;Acc:18681]	5	q31.1	1	134094469	134190823	9214	-0.477509	5.02559	0.000450799	0.00181938
ENSG00000117592	PRDX6	peroxiredoxin 6 [Source:HGNC Symbol;Acc:16753]	1	q25.1	1	173446405	173457946	2367	0.256458	10.3146	0.000451437	0.00182013
ENSG00000126091	ST3GAL3	ST3 beta-galactoside alpha-2,3-sialyltransferase 3 [Source:HGNC Symbol;Acc:10866]	1	p34.1	1	44171495	44396831	4425	0.302169	7.68596	0.000452079	0.00182013
ENSG00000184900	SUMO3	small ubiquitin-like modifier 3 [Source:HGNC Symbol;Acc:11124]	21	q22.3	-1	46225532	46238694	2732	0.275738	6.39104	0.000452143	0.00182013
ENSG00000160218	TRAPPC10	trafficking protein particle complex 10 [Source:HGNC Symbol;Acc:11868]	21	q22.3	1	45432200	45526433	11941	-0.299773	5.45057	0.000453366	0.0018235
ENSG00000160188	RSPH1	radial spoke head 1 homolog (Chlamydomonas) [Source:HGNC Symbol;Acc:12371]	21	q22.3	-1	43892596	43916464	2988	0.541857	4.25937	0.000458697	0.00184023
ENSG00000255823	MTRNR2L8	MT-RNR2-like 8 [Source:HGNC Symbol;Acc:37165]	11	p15.4	-1	10529434	10530723	1290	0.497789	6.08473	0.000458917	0.00184023
ENSG00000211772	TRBC2	T cell receptor beta constant 2 [Source:HGNC Symbol;Acc:12157]	7	q34	1	142498725	142500432	758	-0.589504	6.59145	0.000458922	0.00184023
ENSG00000135940	COX5B	cytochrome c oxidase subunit Vb [Source:HGNC Symbol;Acc:2269]	2	q11.2	1	98262503	98264846	1441	-0.333997	6.14986	0.000459084	0.00184023
ENSG00000137509	PRCP	prolylcarboxypeptidase (angiotensinase C) [Source:HGNC Symbol;Acc:9344]	11	q14.1	-1	82534544	82681626	6482	-1.02017	3.81407	0.00046064	0.00184386
ENSG00000112367	FIG4	FIG4 homolog, SAC1 lipid phosphatase domain containing (S. cerevisiae) [Source:HGNC Symbol;Acc:16873]	6	q21	1	110012499	110146631	3608	-0.861354	4.29061	0.000460769	0.00184386
ENSG00000070961	ATP2B1	ATPase, Ca++ transporting, plasma membrane 1 [Source:HGNC Symbol;Acc:814]	12	q21.33	-1	89981828	90103077	9491	-0.688963	4.80562	0.000461489	0.00184517
ENSG00000100911	PSME2	proteasome (prosome, macropain) activator subunit 2 (PA28 beta) [Source:HGNC Symbol;Acc:9569]	14	q12	-1	24612574	24616779	3579	-0.473231	7.12742	0.000461928	0.00184537
ENSG00000135390	ATP5G2	ATP synthase, H+ transporting, mitochondrial Fo complex, subunit C2 (subunit 9) [Source:HGNC Symbol;Acc:842]	12	q13.13	-1	54026510	54071192	3991	-0.318247	6.42603	0.000463966	0.00185194
ENSG00000163714	U2SURP	U2 snRNP-associated SURP domain containing [Source:HGNC Symbol;Acc:30855]	3	q23	1	142683339	142779567	11297	-0.481604	5.74662	0.00046469	0.00185327
ENSG00000114023	FAM162A	family with sequence similarity 162, member A [Source:HGNC Symbol;Acc:17865]	3	q21.1	1	122103023	122131181	3793	-0.661387	3.82644	0.000467244	0.00186188
ENSG00000175203	DCTN2	dynactin 2 (p50) [Source:HGNC Symbol;Acc:2712]	12	q13.3	-1	57923885	57941114	4239	0.20602	8.23881	0.00046889	0.00186686
ENSG00000011638	TMEM159	transmembrane protein 159 [Source:HGNC Symbol;Acc:30136]	16	p12.3	1	21169698	21191937	2558	0.411924	5.14758	0.000470784	0.00187283
ENSG00000132424	PNISR	PNN-interacting serine/arginine-rich protein [Source:HGNC Symbol;Acc:21222]	6	q16.2	-1	99845927	99873207	10870	-0.513509	5.56231	0.000473073	0.00188035
ENSG00000072401	UBE2D1	ubiquitin-conjugating enzyme E2D 1 [Source:HGNC Symbol;Acc:12474]	10	q21.1	1	60094735	60130513	3486	-0.755874	4.2833	0.000476227	0.00189129
ENSG00000110799	VWF	von Willebrand factor [Source:HGNC Symbol;Acc:12726]	12	p13.31	-1	6058040	6233936	9925	0.404326	7.91456	0.000479248	0.00190169
ENSG00000138029	HADHB	hydroxyacyl-CoA dehydrogenase/3-ketoacyl-CoA thiolase/enoyl-CoA hydratase (trifunctional protein), beta subunit [Source:HGNC Symbol;Acc:4803]	2	p23.3	1	26466038	26513336	4133	-0.361216	6.00789	0.000481195	0.00190781
ENSG00000102145	GATA1	GATA binding protein 1 (globin transcription factor 1) [Source:HGNC Symbol;Acc:4170]	X	p11.23	1	48644962	48652716	1498	0.303574	6.71783	0.000481771	0.00190849
ENSG00000172164	SNTB1	syntrophin, beta 1 (dystrophin-associated protein A1, 59kDa, basic component 1) [Source:HGNC Symbol;Acc:11168]	8	q24.12	-1	121547985	121825513	6747	-0.450441	4.73585	0.000484845	0.00191842
ENSG00000166927	MS4A7	membrane-spanning 4-domains, subfamily A, member 7 [Source:HGNC Symbol;Acc:13378]	11	q12.2	1	60145955	60163424	4348	-0.709501	4.55826	0.000485091	0.00191842
ENSG00000138777	PPA2	pyrophosphatase (inorganic) 2 [Source:HGNC Symbol;Acc:28883]	4	q24	-1	106290234	106395238	4654	-0.500639	5.05547	0.000488873	0.00193177
ENSG00000123908	AGO2	argonaute RISC catalytic component 2 [Source:HGNC Symbol;Acc:3263]	8	q24.3	-1	141541264	141645718	4824	0.502507	5.17529	0.000491158	0.00193704
ENSG00000070540	WIPI1	WD repeat domain, phosphoinositide interacting 1 [Source:HGNC Symbol;Acc:25471]	17	q24.2	-1	66417089	66453654	3402	0.254244	8.21591	0.00049143	0.00193704
ENSG00000124491	F13A1	coagulation factor XIII, A1 polypeptide [Source:HGNC Symbol;Acc:3531]	6	p25.1	-1	6144318	6321246	4690	-0.32335	13.4296	0.000491439	0.00193704
ENSG00000042493	CAPG	capping protein (actin filament), gelsolin-like [Source:HGNC Symbol;Acc:1474]	2	p11.2	-1	85621871	85645555	2607	-0.697407	5.1984	0.000495074	0.00194974
ENSG00000128524	ATP6V1F	ATPase, H+ transporting, lysosomal 14kDa, V1 subunit F [Source:HGNC Symbol;Acc:16832]	7	q32.1	1	128502880	128505898	789	0.325536	4.94681	0.000498424	0.0019613
ENSG00000150316	CWC15	CWC15 spliceosome-associated protein homolog (S. cerevisiae) [Source:HGNC Symbol;Acc:26939]	11	q21	-1	94695787	94706776	2989	-0.461678	5.03835	0.000499479	0.00196381
ENSG00000196235	SUPT5H	suppressor of Ty 5 homolog (S. cerevisiae) [Source:HGNC Symbol;Acc:11469]	19	q13.2	1	39926796	39967310	8191	-0.386494	5.62178	0.000500476	0.0019661
ENSG00000185963	BICD2	bicaudal D homolog 2 (Drosophila) [Source:HGNC Symbol;Acc:17208]	9	q22.31	-1	95473645	95527094	6427	-0.377164	7.57643	0.000502449	0.00197221
ENSG00000164346	NSA2	NSA2 ribosome biogenesis homolog (S. cerevisiae) [Source:HGNC Symbol;Acc:30728]	5	q13.3	1	74062817	74072737	1760	-0.599027	4.09563	0.000505218	0.00198143
ENSG00000127837	AAMP	angio-associated, migratory cell protein [Source:HGNC Symbol;Acc:18]	2	q35	-1	219128850	219134980	3136	-0.534154	4.43675	0.000506182	0.00198356
ENSG00000198771	RCSD1	RCSD domain containing 1 [Source:HGNC Symbol;Acc:28310]	1	q24.2	1	167599330	167675486	5718	-0.585299	4.2645	0.000510358	0.00199714
ENSG00000072818	ACAP1	ArfGAP with coiled-coil, ankyrin repeat and PH domains 1 [Source:HGNC Symbol;Acc:16467]	17	p13.1	1	7239848	7254797	7421	-0.645116	6.09051	0.000510493	0.00199714
ENSG00000168259	DNAJC7	DnaJ (Hsp40) homolog, subfamily C, member 7 [Source:HGNC Symbol;Acc:12392]	17	q21.2	-1	40128451	40173394	9373	0.287137	5.87691	0.00051242	0.00200302
ENSG00000135723	FHOD1	formin homology 2 domain containing 1 [Source:HGNC Symbol;Acc:17905]	16	q22.1	-1	67263290	67281561	5407	0.389735	4.36537	0.000514677	0.00201018
ENSG00000165233	C9orf89	chromosome 9 open reading frame 89 [Source:HGNC Symbol;Acc:28148]	9	q22.31	1	95858500	95875565	3081	0.287656	9.17095	0.000516245	0.00201463
ENSG00000143924	EML4	echinoderm microtubule associated protein like 4 [Source:HGNC Symbol;Acc:1316]	2	p21	1	42396490	42559688	8357	-0.511286	4.84347	0.000520444	0.00202794
ENSG00000004897	CDC27	cell division cycle 27 [Source:HGNC Symbol;Acc:1728]	17	q21.32	-1	45195069	45266788	6824	0.308549	7.10981	0.000520512	0.00202794
ENSG00000153815	CMIP	c-Maf inducing protein [Source:HGNC Symbol;Acc:24319]	16	q23.2	1	81478775	81745367	8376	0.357758	7.56428	0.000523286	0.00203706
ENSG00000163947	ARHGEF3	Rho guanine nucleotide exchange factor (GEF) 3 [Source:HGNC Symbol;Acc:683]	3	p14.3	-1	56761446	57113357	6594	-0.505503	5.23687	0.000523752	0.0020372
ENSG00000125870	SNRPB2	small nuclear ribonucleoprotein polypeptide B [Source:HGNC Symbol;Acc:11155]	20	p12.1	1	16710606	16722421	1820	-0.381383	4.62301	0.000525133	0.00204065
ENSG00000132153	DHX30	DEAH (Asp-Glu-Ala-His) box helicase 30 [Source:HGNC Symbol;Acc:16716]	3	p21.31	1	47844399	47891685	7735	-0.703145	4.11999	0.000525503	0.00204065
ENSG00000008988	RPS20	ribosomal protein S20 [Source:HGNC Symbol;Acc:10405]	8	q12.1	-1	56979854	56987069	2931	-0.330326	8.17275	0.000533038	0.0020682
ENSG00000077232	DNAJC10	DnaJ (Hsp40) homolog, subfamily C, member 10 [Source:HGNC Symbol;Acc:24637]	2	q32.1	1	183580999	183659191	21586	-0.818154	4.74119	0.000539465	0.00209142
ENSG00000006652	IFRD1	interferon-related developmental regulator 1 [Source:HGNC Symbol;Acc:5456]	7	q31.1	1	112063023	112121072	6481	0.270755	9.00107	0.000541644	0.00209815
ENSG00000173757	STAT5B	signal transducer and activator of transcription 5B [Source:HGNC Symbol;Acc:11367]	17	q21.2	-1	40351186	40428725	6447	-0.33793	6.41466	0.000545325	0.00211068
ENSG00000215302			15	q13.2	1	30762982	30799826	2331	0.47743	4.28833	0.000546414	0.00211316
ENSG00000160584	SIK3	SIK family kinase 3 [Source:HGNC Symbol;Acc:29165]	11	q23.3	-1	116714118	116969153	10920	-0.500406	4.59013	0.000549352	0.00212152
ENSG00000088930	XRN2	5'-3' exoribonuclease 2 [Source:HGNC Symbol;Acc:12836]	20	p11.23	1	21283942	21370463	3489	-0.443179	6.07702	0.000549476	0.00212152
ENSG00000050393	MCUR1	mitochondrial calcium uniporter regulator 1 [Source:HGNC Symbol;Acc:21097]	6	p23	-1	13786789	13814800	6057	0.299667	10.9115	0.000553785	0.00213642
ENSG00000110852	CLEC2B	C-type lectin domain family 2, member B [Source:HGNC Symbol;Acc:2053]	12	p13.31	-1	10005583	10022735	2638	-0.679676	4.89286	0.000556712	0.00214595
ENSG00000116350	SRSF4	serine/arginine-rich splicing factor 4 [Source:HGNC Symbol;Acc:10786]	1	p35.3	-1	29474255	29508499	3211	-0.2884	5.32134	0.000559605	0.00215535
ENSG00000163516	ANKZF1	ankyrin repeat and zinc finger domain containing 1 [Source:HGNC Symbol;Acc:25527]	2	q35	1	220094479	220101391	6119	-0.811502	3.61208	0.000568065	0.00218615
ENSG00000101365	IDH3B	isocitrate dehydrogenase 3 (NAD+) beta [Source:HGNC Symbol;Acc:5385]	20	p13	-1	2639041	2644865	2299	-0.468935	5.20146	0.000570077	0.00219169
ENSG00000168439	STIP1	stress-induced-phosphoprotein 1 [Source:HGNC Symbol;Acc:11387]	11	q13.1	1	63952744	63972015	4657	-0.375158	5.23532	0.000570434	0.00219169
ENSG00000104695	PPP2CB	protein phosphatase 2, catalytic subunit, beta isozyme [Source:HGNC Symbol;Acc:9300]	8	p12	-1	30631973	30671830	4516	0.375998	4.39345	0.000573213	0.00220058
ENSG00000122223	CD244	CD244 molecule, natural killer cell receptor 2B4 [Source:HGNC Symbol;Acc:18171]	1	q23.3	-1	160799950	160832692	2904	-0.624521	3.81965	0.000575928	0.00220921
ENSG00000182165	TP53TG1	TP53 target 1 (non-protein coding) [Source:HGNC Symbol;Acc:17026]	7	q21.12	-1	86954541	86974831	1023	0.403066	4.87	0.000578452	0.00221709
ENSG00000138385	SSB	Sjogren syndrome antigen B (autoantigen La) [Source:HGNC Symbol;Acc:11316]	2	q31.1	1	170648443	170668574	5113	-0.375727	5.76084	0.000583714	0.00223544
ENSG00000086232	EIF2AK1	eukaryotic translation initiation factor 2-alpha kinase 1 [Source:HGNC Symbol;Acc:24921]	7	p22.1	-1	6061881	6098861	5544	0.253437	11.272	0.000587333	0.00224748
ENSG00000205744	DENND1C	DENN/MADD domain containing 1C [Source:HGNC Symbol;Acc:26225]	19	p13.3	-1	6467218	6482568	4657	-0.730975	5.00704	0.000588165	0.00224884
ENSG00000166888	STAT6	signal transducer and activator of transcription 6, interleukin-4 induced [Source:HGNC Symbol;Acc:11368]	12	q13.3	-1	57489191	57525922	7298	-0.481955	5.70606	0.000592384	0.00226314
ENSG00000122257	RBBP6	retinoblastoma binding protein 6 [Source:HGNC Symbol;Acc:9889]	16	p12.1	1	24549014	24584184	9035	-0.295017	4.97235	0.000595793	0.00227318
ENSG00000089127	OAS1	2'-5'-oligoadenylate synthetase 1, 40/46kDa [Source:HGNC Symbol;Acc:8086]	12	q24.13	1	113344582	113369990	3910	-0.751577	3.93216	0.000595975	0.00227318
ENSG00000114383	TUSC2	tumor suppressor candidate 2 [Source:HGNC Symbol;Acc:17034]	3	p21.31	-1	50357458	50365682	2406	0.33815	4.32635	0.000599775	0.00228583
ENSG00000133961	NUMB	numb homolog (Drosophila) [Source:HGNC Symbol;Acc:8060]	14	q24.3	-1	73741815	73930348	10760	-0.374623	5.43971	0.000602786	0.00229545
ENSG00000125347	IRF1	interferon regulatory factor 1 [Source:HGNC Symbol;Acc:6116]	5	q31.1	-1	131817301	131826490	7799	-0.621678	5.07768	0.000604537	0.00230026
ENSG00000154917	RAB6B	RAB6B, member RAS oncogene family [Source:HGNC Symbol;Acc:14902]	3	q22.1	-1	133543083	133614680	6005	0.461305	6.35033	0.000605585	0.00230239
ENSG00000123416	TUBA1B	tubulin, alpha 1b [Source:HGNC Symbol;Acc:18809]	12	q13.12	-1	49521565	49525180	3574	0.282491	7.54761	0.000609319	0.00231472
ENSG00000215039	CD27-AS1	CD27 antisense RNA 1 [Source:HGNC Symbol;Acc:43896]	12	p13.31	-1	6548167	6560733	3411	0.300952	7.11724	0.000611294	0.00231908
ENSG00000197622	CDC42SE1	CDC42 small effector 1 [Source:HGNC Symbol;Acc:17719]	1	q21.3	-1	151023447	151042801	4184	-0.455816	4.35536	0.000611447	0.00231908
ENSG00000013441	CLK1	CDC-like kinase 1 [Source:HGNC Symbol;Acc:2068]	2	q33.1	-1	201717732	201729422	5125	-0.597252	5.51953	0.000613474	0.0023249
ENSG00000172661	FAM21C	family with sequence similarity 21, member C [Source:HGNC Symbol;Acc:23414]	10	q11.22	1	46222648	46288409	5700	-0.47203	4.72368	0.000614735	0.00232781
ENSG00000156504	FAM122B	family with sequence similarity 122B [Source:HGNC Symbol;Acc:30490]	X	q26.3	-1	133903596	133931262	4404	0.353733	5.13441	0.000626675	0.00237112
ENSG00000113761	ZNF346	zinc finger protein 346 [Source:HGNC Symbol;Acc:16403]	5	q35.2	1	176449697	176508190	4686	0.662542	4.0817	0.000636804	0.00240752
ENSG00000237441	RGL2	ral guanine nucleotide dissociation stimulator-like 2 [Source:HGNC Symbol;Acc:9769]	6	p21.32	-1	33259431	33267101	4636	-0.829484	3.61995	0.00063949	0.00241574
ENSG00000152620	NADK2	NAD kinase 2, mitochondrial [Source:HGNC Symbol;Acc:26404]	5	p13.2	-1	36192694	36242381	4885	-0.501021	4.55491	0.00065233	0.00246227
ENSG00000173992	CCS	copper chaperone for superoxide dismutase [Source:HGNC Symbol;Acc:1613]	11	q13.2	1	66360292	66373490	2474	0.364264	6.34842	0.000656996	0.00247791
ENSG00000011198	ABHD5	abhydrolase domain containing 5 [Source:HGNC Symbol;Acc:21396]	3	p21.33	1	43731605	43775863	3172	0.382294	5.13995	0.000661336	0.00249228
ENSG00000180354	MTURN	maturin, neural progenitor differentiation regulator homolog (Xenopus) [Source:HGNC Symbol;Acc:25457]	7	p14.3	1	30174426	30202378	6532	0.249889	9.5215	0.0006668	0.00251087
ENSG00000257267	ZNF271	zinc finger protein 271 [Source:HGNC Symbol;Acc:13065]	18	q12.2	1	32870246	32890730	5124	0.280765	7.2456	0.000671818	0.00252775
ENSG00000100060	MFNG	MFNG O-fucosylpeptide 3-beta-N-acetylglucosaminyltransferase [Source:HGNC Symbol;Acc:7038]	22	q13.1	-1	37865101	37882439	3042	0.265489	7.3149	0.000677819	0.00254824
ENSG00000125652	ALKBH7	alkB, alkylation repair homolog 7 (E. coli) [Source:HGNC Symbol;Acc:21306]	19	p13.3	1	6372444	6375042	1235	-0.444444	4.01357	0.000678343	0.00254824
ENSG00000170873	MTSS1	metastasis suppressor 1 [Source:HGNC Symbol;Acc:20443]	8	q24.13	-1	125563031	125740730	7787	0.27791	5.92119	0.000679209	0.00254946
ENSG00000204424	LY6G6F	lymphocyte antigen 6 complex, locus G6F [Source:HGNC Symbol;Acc:13933]	6	p21.33	1	31674640	31685581	1289	0.308621	6.54821	0.000680476	0.00255219
ENSG00000088986	DYNLL1	dynein, light chain, LC8-type 1 [Source:HGNC Symbol;Acc:15476]	12	q24.31	1	120907653	120936296	2957	0.320978	9.34522	0.000682218	0.00255569
ENSG00000118873	RAB3GAP2	RAB3 GTPase activating protein subunit 2 (non-catalytic) [Source:HGNC Symbol;Acc:17168]	1	q41	-1	220321635	220445796	10344	-0.461568	5.29923	0.000682491	0.00255569
ENSG00000171824	EXOSC10	exosome component 10 [Source:HGNC Symbol;Acc:9138]	1	p36.22	-1	11126675	11159938	6003	-0.686556	4.35251	0.000683326	0.00255679
ENSG00000093072	CECR1	cat eye syndrome chromosome region, candidate 1 [Source:HGNC Symbol;Acc:1839]	22	q11.1	-1	17660194	17702879	5136	-1.12636	3.78159	0.000686976	0.00256841
ENSG00000015475	BID	BH3 interacting domain death agonist [Source:HGNC Symbol;Acc:1050]	22	q11.21	-1	18216906	18257536	4418	-0.281563	6.04716	0.00069492	0.00259469
ENSG00000081059	TCF7	transcription factor 7 (T-cell specific, HMG-box) [Source:HGNC Symbol;Acc:11639]	5	q31.1	1	133450402	133487556	10063	-0.814394	3.82621	0.000695105	0.00259469
ENSG00000134201	GSTM5	glutathione S-transferase mu 5 [Source:HGNC Symbol;Acc:4637]	1	p13.3	1	110254864	110318050	6026	0.696853	5.59922	0.000708416	0.00264229
ENSG00000166295	ANAPC16	anaphase promoting complex subunit 16 [Source:HGNC Symbol;Acc:26976]	10	q22.1	1	73975787	73995618	3969	-0.317391	4.69916	0.000709502	0.00264277
ENSG00000257923	CUX1	cut-like homeobox 1 [Source:HGNC Symbol;Acc:2557]	7	q22.1	1	101458959	101927249	18329	0.282927	8.58224	0.000709853	0.00264277
ENSG00000100028	SNRPD3	small nuclear ribonucleoprotein D3 polypeptide 18kDa [Source:HGNC Symbol;Acc:11160]	22	q11.23	1	24951471	25005947	2544	-0.314862	4.81152	0.000710224	0.00264277
ENSG00000015153	YAF2	YY1 associated factor 2 [Source:HGNC Symbol;Acc:17363]	12	q12	-1	42550906	42632151	10840	0.394185	4.14149	0.000712473	0.00264813
ENSG00000113580	NR3C1	nuclear receptor subfamily 3, group C, member 1 (glucocorticoid receptor) [Source:HGNC Symbol;Acc:7978]	5	q31.3	-1	142657496	142815077	9172	-0.288941	5.18107	0.000712785	0.00264813
ENSG00000182568	SATB1	SATB homeobox 1 [Source:HGNC Symbol;Acc:10541]	3	p24.3	-1	18386879	18487080	13405	-0.418935	5.33903	0.000715997	0.00265797
ENSG00000140749	IGSF6	immunoglobulin superfamily, member 6 [Source:HGNC Symbol;Acc:5953]	16	p12.2	-1	21652609	21663981	1781	-0.806428	4.65172	0.00071748	0.00266138
ENSG00000110057	UNC93B1	unc-93 homolog B1 (C. elegans) [Source:HGNC Symbol;Acc:13481]	11	q13.2	-1	67758575	67772452	3438	-1.00599	4.04555	0.000728997	0.00270198
ENSG00000106086	PLEKHA8	pleckstrin homology domain containing, family A (phosphoinositide binding specific) member 8 [Source:HGNC Symbol;Acc:30037]	7	p14.3	1	30067020	30170096	10192	0.314822	4.3824	0.000731828	0.00271035
ENSG00000101146	RAE1	ribonucleic acid export 1 [Source:HGNC Symbol;Acc:9828]	20	q13.31	1	55926066	55954267	5855	-0.875733	3.73478	0.000743276	0.00275059
ENSG00000163939	PBRM1	polybromo 1 [Source:HGNC Symbol;Acc:30064]	3	p21.1	-1	52579368	52719933	9654	-0.309157	6.26115	0.000746169	0.00275913
ENSG00000136147	PHF11	PHD finger protein 11 [Source:HGNC Symbol;Acc:17024]	13	q14.2	1	50069746	50103123	4841	-0.622547	4.56486	0.000751902	0.00277815
ENSG00000078124	ACER3	alkaline ceramidase 3 [Source:HGNC Symbol;Acc:16066]	11	q13.5	1	76571911	76737841	8442	0.367448	6.13204	0.000755895	0.00279073
ENSG00000071127	WDR1	WD repeat domain 1 [Source:HGNC Symbol;Acc:12754]	4	p16.1	-1	10075963	10118573	7827	0.219682	10.9282	0.000757687	0.00279515
ENSG00000107551	RASSF4	Ras association (RalGDS/AF-6) domain family member 4 [Source:HGNC Symbol;Acc:20793]	10	q11.21	1	45454855	45491339	9481	-0.804247	3.93405	0.000766167	0.00282423
ENSG00000197971	MBP	myelin basic protein [Source:HGNC Symbol;Acc:6925]	18	q23	-1	74690783	74845639	18615	0.23413	6.66954	0.000767011	0.00282514
ENSG00000146729	GBAS	glioblastoma amplified sequence [Source:HGNC Symbol;Acc:4179]	7	p11.2	1	56019486	56067874	5651	-0.558603	4.35847	0.000771432	0.00283921
ENSG00000101596	SMCHD1	structural maintenance of chromosomes flexible hinge domain containing 1 [Source:HGNC Symbol;Acc:29090]	18	p11.32	1	2655737	2805015	12210	-0.520314	6.27025	0.000772701	0.00284166
ENSG00000147140	NONO	non-POU domain containing, octamer-binding [Source:HGNC Symbol;Acc:7871]	X	q13.1	1	70503042	70521018	5292	-0.272918	6.22707	0.000773869	0.00284374
ENSG00000175220	ARHGAP1	Rho GTPase activating protein 1 [Source:HGNC Symbol;Acc:673]	11	p11.2	-1	46698630	46722165	6138	-0.460718	4.4624	0.000782936	0.00287483
ENSG00000112697	TMEM30A	transmembrane protein 30A [Source:HGNC Symbol;Acc:16667]	6	q14.1	-1	75962640	75994684	5123	-0.609049	3.965	0.000789001	0.00289484
ENSG00000107099	DOCK8	dedicator of cytokinesis 8 [Source:HGNC Symbol;Acc:19191]	9	p24.3	1	214854	465259	13782	-0.505988	5.74578	0.000793144	0.00290727
ENSG00000163719	MTMR14	myotubularin related protein 14 [Source:HGNC Symbol;Acc:26190]	3	p25.3	1	9691117	9744077	6019	-0.376352	5.67499	0.000793619	0.00290727
ENSG00000185507	IRF7	interferon regulatory factor 7 [Source:HGNC Symbol;Acc:6122]	11	p15.5	-1	612553	615999	2628	-0.591733	4.57975	0.000798676	0.00292353
ENSG00000105122	RASAL3	RAS protein activator like 3 [Source:HGNC Symbol;Acc:26129]	19	p13.12	-1	15562435	15575382	4681	-0.625726	5.19996	0.000802771	0.00293373
ENSG00000138744	NAAA	N-acylethanolamine acid amidase [Source:HGNC Symbol;Acc:736]	4	q21.1	-1	76831809	76862204	5154	-0.965065	4.72472	0.000802903	0.00293373
ENSG00000167552	TUBA1A	tubulin, alpha 1a [Source:HGNC Symbol;Acc:20766]	12	q13.12	-1	49578579	49583107	3421	-0.447998	4.22561	0.000803328	0.00293373
ENSG00000176393	RNPEP	arginyl aminopeptidase (aminopeptidase B) [Source:HGNC Symbol;Acc:10078]	1	q32.1	1	201951500	201975275	3111	-0.731133	4.30416	0.000809556	0.00295217
ENSG00000149196	C11orf73	chromosome 11 open reading frame 73 [Source:HGNC Symbol;Acc:26938]	11	q14.2	1	86013253	86056969	3417	-0.445788	3.96577	0.000809627	0.00295217
ENSG00000143797	MBOAT2	membrane bound O-acyltransferase domain containing 2 [Source:HGNC Symbol;Acc:25193]	2	p25.1	-1	8992820	9143942	8798	0.297084	6.94892	0.000810871	0.00295329
ENSG00000197386	HTT	huntingtin [Source:HGNC Symbol;Acc:4851]	4	p16.3	1	3076408	3245676	18118	0.359276	6.14699	0.000811185	0.00295329
ENSG00000126768	TIMM17B	translocase of inner mitochondrial membrane 17 homolog B (yeast) [Source:HGNC Symbol;Acc:17310]	X	p11.23	-1	48750730	48755426	2562	0.282168	5.26608	0.000816144	0.00296905
ENSG00000271043	MTRNR2L2	MT-RNR2-like 2 [Source:HGNC Symbol;Acc:37156]	5	q14.1	-1	79945819	79946855	1037	0.492648	6.67198	0.000819581	0.00297926
ENSG00000272888			15	q26.1	1	93425937	93441975	4439	-0.274254	4.63652	0.000820477	0.00298022
ENSG00000131171	SH3BGRL	SH3 domain binding glutamic acid-rich protein like [Source:HGNC Symbol;Acc:10823]	X	q21.1	1	80457442	80554046	2304	0.294762	10.5268	0.000824619	0.00299297
ENSG00000101470	TNNC2	troponin C type 2 (fast) [Source:HGNC Symbol;Acc:11944]	20	q13.12	-1	44451853	44462384	876	0.369697	6.89481	0.000829978	0.0030101
ENSG00000062598	ELMO2	engulfment and cell motility 2 [Source:HGNC Symbol;Acc:17233]	20	q13.12	-1	44994688	45061704	6714	-0.429329	5.62823	0.000830946	0.0030113
ENSG00000101310	SEC23B	Sec23 homolog B (S. cerevisiae) [Source:HGNC Symbol;Acc:10702]	20	p11.23	1	18488137	18542059	4039	-0.665266	4.73862	0.000836374	0.00302865
ENSG00000003756	RBM5	RNA binding motif protein 5 [Source:HGNC Symbol;Acc:9902]	3	p21.31	1	50126341	50156454	10368	-0.637825	4.6048	0.000837207	0.00302934
ENSG00000127603	MACF1	microtubule-actin crosslinking factor 1 [Source:HGNC Symbol;Acc:13664]	1	p34.3	1	39546988	39952849	36470	0.31823	7.22578	0.000850334	0.00307238
ENSG00000100991	TRPC4AP	transient receptor potential cation channel, subfamily C, member 4 associated protein [Source:HGNC Symbol;Acc:16181]	20	q11.22	-1	33590207	33680674	3226	-0.740665	4.64603	0.000850403	0.00307238
ENSG00000134910	STT3A	STT3A, subunit of the oligosaccharyltransferase complex (catalytic) [Source:HGNC Symbol;Acc:6172]	11	q24.2	1	125461607	125495110	7345	-0.771737	4.23978	0.000852204	0.00307653
ENSG00000167261	DPEP2	dipeptidase 2 [Source:HGNC Symbol;Acc:23028]	16	q22.1	-1	68021297	68034489	3498	-0.773814	3.71076	0.000856471	0.00308958
ENSG00000077044	DGKD	diacylglycerol kinase, delta 130kDa [Source:HGNC Symbol;Acc:2851]	2	q37.1	1	234263153	234380750	9441	0.348872	7.32855	0.000866083	0.00312187
ENSG00000225630	MTND2P28	MT-ND2 pseudogene 28 [Source:HGNC Symbol;Acc:42129]	1	p36.33	1	565020	566063	1044	0.482074	5.15377	0.000868354	0.00312766
ENSG00000109320	NFKB1	nuclear factor of kappa light polypeptide gene enhancer in B-cells 1 [Source:HGNC Symbol;Acc:7794]	4	q24	1	103422486	103538459	6257	-0.805019	4.86407	0.000870021	0.00313128
ENSG00000158517	NCF1	neutrophil cytosolic factor 1 [Source:HGNC Symbol;Acc:7660]	7	q11.23	1	74188309	74203659	3462	-0.604479	4.7832	0.00087352	0.00314148
ENSG00000102119	EMD	emerin [Source:HGNC Symbol;Acc:3331]	X	q28	1	153607557	153609883	2020	0.334065	5.61649	0.000878289	0.00315623
ENSG00000114353	GNAI2	guanine nucleotide binding protein (G protein), alpha inhibiting activity polypeptide 2 [Source:HGNC Symbol;Acc:4385]	3	p21.31	1	50263724	50296787	7650	0.185029	9.61338	0.000883719	0.00317283
ENSG00000115738	ID2	inhibitor of DNA binding 2, dominant negative helix-loop-helix protein [Source:HGNC Symbol;Acc:5361]	2	p25.1	1	8818975	8824583	2205	-0.497421	5.08818	0.000884252	0.00317283
ENSG00000177731	FLII	flightless I homolog (Drosophila) [Source:HGNC Symbol;Acc:3750]	17	p11.2	-1	18148150	18162230	6465	0.244458	8.82349	0.000888093	0.00318419
ENSG00000166165	CKB	creatine kinase, brain [Source:HGNC Symbol;Acc:1991]	14	q32.32	-1	103985996	103989448	2669	0.514855	4.02384	0.000892465	0.00319672
ENSG00000178950	GAK	cyclin G associated kinase [Source:HGNC Symbol;Acc:4113]	4	p16.3	-1	843064	926161	15155	-0.414055	5.39536	0.000892941	0.00319672
ENSG00000198000	NOL8	nucleolar protein 8 [Source:HGNC Symbol;Acc:23387]	9	q22.31	-1	95059640	95087918	8056	-0.451256	4.68629	0.000897455	0.00321037
ENSG00000197969	VPS13A	vacuolar protein sorting 13 homolog A (S. cerevisiae) [Source:HGNC Symbol;Acc:1908]	9	q21.2	1	79792269	80036457	20196	0.326393	6.92714	0.000898114	0.00321037
ENSG00000108294	PSMB3	proteasome (prosome, macropain) subunit, beta type, 3 [Source:HGNC Symbol;Acc:9540]	17	q12	1	36908989	36920484	1179	-0.358121	6.07096	0.000903888	0.00322856
ENSG00000165732	DDX21	DEAD (Asp-Glu-Ala-Asp) box helicase 21 [Source:HGNC Symbol;Acc:2744]	10	q22.1	1	70715884	70744829	4711	-0.428344	4.47035	0.000915929	0.0032691
ENSG00000165476	REEP3	receptor accessory protein 3 [Source:HGNC Symbol;Acc:23711]	10	q21.3	1	65281123	65384883	5205	0.297088	5.47551	0.000917329	0.00327162
ENSG00000182551	ADI1	acireductone dioxygenase 1 [Source:HGNC Symbol;Acc:30576]	2	p25.3	-1	3501132	3523507	5560	0.332031	7.37069	0.000920719	0.00327978
ENSG00000163527	STT3B	STT3B, subunit of the oligosaccharyltransferase complex (catalytic) [Source:HGNC Symbol;Acc:30611]	3	p23	1	31574130	31679112	5010	-0.550346	5.09766	0.000921006	0.00327978
ENSG00000185245	GP1BA	glycoprotein Ib (platelet), alpha polypeptide [Source:HGNC Symbol;Acc:4439]	17	p13.2	1	4835592	4838325	2501	0.329911	4.66847	0.00092422	0.00328875
ENSG00000272053			6	p22.3	-1	25015180	25042398	1030	0.374353	8.91042	0.000935389	0.00332598
ENSG00000113460	BRIX1	BRX1, biogenesis of ribosomes, homolog (S. cerevisiae) [Source:HGNC Symbol;Acc:24170]	5	p13.2	1	34915481	34926101	5011	-0.710674	3.77216	0.000940104	0.00334023
ENSG00000041353	RAB27B	RAB27B, member RAS oncogene family [Source:HGNC Symbol;Acc:9767]	18	q21.2	1	52385091	52562747	7432	0.293035	7.91825	0.000947818	0.00336511
ENSG00000106615	RHEB	Ras homolog enriched in brain [Source:HGNC Symbol;Acc:10011]	7	q36.1	-1	151163098	151217206	3535	0.213712	7.56798	0.000954937	0.00338784
ENSG00000099942	CRKL	v-crk avian sarcoma virus CT10 oncogene homolog-like [Source:HGNC Symbol;Acc:2363]	22	q11.21	1	21271714	21308037	5325	-0.361609	4.46901	0.000955704	0.00338801
ENSG00000143106	PSMA5	proteasome (prosome, macropain) subunit, alpha type, 5 [Source:HGNC Symbol;Acc:9534]	1	p13.3	-1	109941653	109969062	5737	-0.458846	5.30248	0.000961922	0.0034075
ENSG00000080345	RIF1	RAP1 interacting factor homolog (yeast) [Source:HGNC Symbol;Acc:23207]	2	q23.3	1	152266397	152364527	18166	-0.547883	4.61493	0.000965266	0.00341678
ENSG00000171530	TBCA	tubulin folding cofactor A [Source:HGNC Symbol;Acc:11579]	5	q14.1	-1	76986991	77164604	3058	-0.432889	4.37046	0.000966176	0.00341706
ENSG00000088298	EDEM2	ER degradation enhancer, mannosidase alpha-like 2 [Source:HGNC Symbol;Acc:15877]	20	q11.22	-1	33703167	33865928	3380	-0.63717	3.80684	0.000966792	0.00341706
ENSG00000175061	FAM211A-AS1	FAM211A antisense RNA 1 [Source:HGNC Symbol;Acc:28619]	17	p11.2	1	16342136	16381992	3759	-0.422791	4.41795	0.000972151	0.00343194
ENSG00000130775	THEMIS2	thymocyte selection associated family member 2 [Source:HGNC Symbol;Acc:16839]	1	p35.3	1	28199055	28213196	4620	-0.621439	4.22602	0.000972455	0.00343194
ENSG00000099341	PSMD8	proteasome (prosome, macropain) 26S subunit, non-ATPase, 8 [Source:HGNC Symbol;Acc:9566]	19	q13.2	1	38865176	38874464	3105	-0.375043	5.36577	0.000973867	0.00343435
ENSG00000128789	PSMG2	proteasome (prosome, macropain) assembly chaperone 2 [Source:HGNC Symbol;Acc:24929]	18	p11.21	1	12658737	12725739	2734	-0.382552	5.01877	0.000976875	0.00344239
ENSG00000011422	PLAUR	plasminogen activator, urokinase receptor [Source:HGNC Symbol;Acc:9053]	19	q13.31	-1	44150247	44174699	4457	-1.15166	4.03765	0.000978873	0.00344686
ENSG00000183011	LSMD1	LSM domain containing 1 [Source:HGNC Symbol;Acc:28212]	17	p13.1	-1	7760003	7788556	1943	0.325704	6.23073	0.000979694	0.00344718
ENSG00000185359	HGS	hepatocyte growth factor-regulated tyrosine kinase substrate [Source:HGNC Symbol;Acc:4897]	17	q25.3	1	79650356	79670168	8254	-0.477914	5.0347	0.00098468	0.00346214
ENSG00000114857	NKTR	natural killer-tumor recognition sequence [Source:HGNC Symbol;Acc:7833]	3	p22.1	1	42642106	42690227	17350	0.320291	5.84605	0.000985932	0.00346397
ENSG00000187098	MITF	microphthalmia-associated transcription factor [Source:HGNC Symbol;Acc:7105]	3	p14.1	1	69788586	70017488	7222	0.377891	7.09951	0.000999935	0.00351055
ENSG00000129933	MAU2	MAU2 sister chromatid cohesion factor [Source:HGNC Symbol;Acc:29140]	19	p13.11	1	19431490	19469563	11162	-0.718767	3.56733	0.00100224	0.00351603
ENSG00000167085	PHB	prohibitin [Source:HGNC Symbol;Acc:8912]	17	q21.33	-1	47481414	47492246	3814	-0.600571	3.91915	0.00101031	0.0035417
ENSG00000104946	TBC1D17	TBC1 domain family, member 17 [Source:HGNC Symbol;Acc:25699]	19	q13.33	1	50380682	50392005	4731	0.365395	5.07952	0.00101357	0.00354958
ENSG00000112679	DUSP22	dual specificity phosphatase 22 [Source:HGNC Symbol;Acc:16077]	6	p25.3	1	291630	351355	5686	0.293732	7.36174	0.00101406	0.00354958
ENSG00000133226	SRRM1	serine/arginine repetitive matrix 1 [Source:HGNC Symbol;Acc:16638]	1	p36.11	1	24958207	24999758	8168	-0.318604	6.2975	0.00101981	0.00356598
ENSG00000129351	ILF3	interleukin enhancer binding factor 3, 90kDa [Source:HGNC Symbol;Acc:6038]	19	p13.2	1	10764937	10803093	11024	-0.457032	5.23466	0.00102026	0.00356598
ENSG00000236875	DDX11L5	DEAD/H (Asp-Glu-Ala-Asp/His) box helicase 11 like 5 [Source:HGNC Symbol;Acc:37106]	9	p24.3	1	11987	14522	1674	-0.43304	5.36824	0.00102266	0.00357048
ENSG00000004142	POLDIP2	polymerase (DNA-directed), delta interacting protein 2 [Source:HGNC Symbol;Acc:23781]	17	q11.2	-1	26673659	26684545	2662	-0.512747	4.4541	0.00102305	0.00357048
ENSG00000138867	GUCD1	guanylyl cyclase domain containing 1 [Source:HGNC Symbol;Acc:14237]	22	q11.23	-1	24936406	24951903	4514	-0.381243	4.4529	0.00104062	0.00362911
ENSG00000101082	SLA2	Src-like-adaptor 2 [Source:HGNC Symbol;Acc:17329]	20	q11.23	-1	35240721	35274619	2757	0.319753	6.75286	0.00104386	0.00363772
ENSG00000182578	CSF1R	colony stimulating factor 1 receptor [Source:HGNC Symbol;Acc:2433]	5	q32	-1	149432854	149492935	5151	-1.04114	4.90087	0.00104795	0.00364927
ENSG00000135821	GLUL	glutamate-ammonia ligase [Source:HGNC Symbol;Acc:4341]	1	q25.3	-1	182350839	182361341	9032	-0.264995	8.57863	0.00105691	0.00367778
ENSG00000176871	WSB2	WD repeat and SOCS box containing 2 [Source:HGNC Symbol;Acc:19222]	12	q24.23	-1	118470712	118500235	3537	0.292539	6.20087	0.00109018	0.00379073
ENSG00000115523	GNLY	granulysin [Source:HGNC Symbol;Acc:4414]	2	p11.2	1	85912298	85925977	3051	-0.544942	7.72188	0.00109578	0.00380742
ENSG00000151665	PIGF	phosphatidylinositol glycan anchor biosynthesis, class F [Source:HGNC Symbol;Acc:8962]	2	p21	-1	46808076	46844258	4978	0.329703	4.60108	0.00110549	0.00383834
ENSG00000145569	FAM105A	family with sequence similarity 105, member A [Source:HGNC Symbol;Acc:25629]	5	p15.2	1	14581884	14615116	4074	-0.927002	3.56869	0.00111329	0.00386257
ENSG00000075239	ACAT1	acetyl-CoA acetyltransferase 1 [Source:HGNC Symbol;Acc:93]	11	q22.3	1	107992243	108018503	5584	-0.750406	3.92353	0.00111483	0.00386508
ENSG00000161570	CCL5	chemokine (C-C motif) ligand 5 [Source:HGNC Symbol;Acc:10632]	17	q12	-1	34198495	34207797	1512	0.310432	12.685	0.00111699	0.0038697
ENSG00000166452	AKIP1	A kinase (PRKA) interacting protein 1 [Source:HGNC Symbol;Acc:1170]	11	p15.4	1	8932686	8941631	2300	0.310658	4.91013	0.00112081	0.00387771
ENSG00000156467	UQCRB	ubiquinol-cytochrome c reductase binding protein [Source:HGNC Symbol;Acc:12582]	8	q22.1	-1	97238148	97247862	9715	-0.294143	6.03859	0.00112094	0.00387771
ENSG00000135049	AGTPBP1	ATP/GTP binding protein 1 [Source:HGNC Symbol;Acc:17258]	9	q21.33	-1	88161455	88356944	4938	-0.383797	6.13642	0.00113509	0.00392379
ENSG00000241685	ARPC1A	actin related protein 2/3 complex, subunit 1A, 41kDa [Source:HGNC Symbol;Acc:703]	7	q22.1	1	98923521	98985787	2557	0.232337	6.7344	0.00114087	0.00394087
ENSG00000143149	ALDH9A1	aldehyde dehydrogenase 9 family, member A1 [Source:HGNC Symbol;Acc:412]	1	q24.1	-1	165631453	165668100	3308	0.318763	6.07317	0.00114193	0.00394167
ENSG00000137767	SQRDL	sulfide quinone reductase-like (yeast) [Source:HGNC Symbol;Acc:20390]	15	q21.1	1	45923346	45983492	3088	-0.427283	4.17781	0.00114386	0.00394545
ENSG00000079459	FDFT1	farnesyl-diphosphate farnesyltransferase 1 [Source:HGNC Symbol;Acc:3629]	8	p23.1	1	11653082	11696818	5202	-0.321651	5.61653	0.00114799	0.0039568
ENSG00000085514	PILRA	paired immunoglobin-like type 2 receptor alpha [Source:HGNC Symbol;Acc:20396]	7	q22.1	1	99965153	99997719	2003	-0.917569	4.54287	0.00116961	0.00402838
ENSG00000179344	HLA-DQB1	major histocompatibility complex, class II, DQ beta 1 [Source:HGNC Symbol;Acc:4944]	6	p21.32	-1	32627244	32636160	4904	-0.979864	3.97935	0.00117387	0.00404011
ENSG00000172175	MALT1	mucosa associated lymphoid tissue lymphoma translocation gene 1 [Source:HGNC Symbol;Acc:6819]	18	q21.32	1	56338618	56417371	6512	-0.899014	3.97233	0.00118074	0.00405926
ENSG00000107077	KDM4C	lysine (K)-specific demethylase 4C [Source:HGNC Symbol;Acc:17071]	9	p24.1	1	6720863	7175648	10322	-0.719362	4.1974	0.00118116	0.00405926
ENSG00000221978	CCNL2	cyclin L2 [Source:HGNC Symbol;Acc:20570]	1	p36.33	-1	1321091	1334708	6835	-0.68591	4.3656	0.00118317	0.00406322
ENSG00000124172	ATP5E	ATP synthase, H+ transporting, mitochondrial F1 complex, epsilon subunit [Source:HGNC Symbol;Acc:838]	20	q13.32	-1	57600522	57607437	5126	0.277185	9.07713	0.00118728	0.00407439
ENSG00000088205	DDX18	DEAD (Asp-Glu-Ala-Asp) box polypeptide 18 [Source:HGNC Symbol;Acc:2741]	2	q14.1	1	118572226	118589955	7851	-0.599295	4.28228	0.00119305	0.00409122
ENSG00000184007	PTP4A2	protein tyrosine phosphatase type IVA, member 2 [Source:HGNC Symbol;Acc:9635]	1	p35.1	-1	32372022	32410457	6431	0.185737	10.435	0.00119758	0.00410374
ENSG00000196576	PLXNB2	plexin B2 [Source:HGNC Symbol;Acc:9104]	22	q13.33	-1	50713408	50746056	7252	-0.806317	3.97721	0.00120595	0.00412943
ENSG00000013374	NUB1	negative regulator of ubiquitin-like proteins 1 [Source:HGNC Symbol;Acc:17623]	7	q36.1	1	151038785	151075535	5411	-0.481424	4.77806	0.00121213	0.0041476
ENSG00000205268	PDE7A	phosphodiesterase 7A [Source:HGNC Symbol;Acc:8791]	8	q13.1	-1	66629745	66754557	7425	-0.846573	3.87898	0.00122042	0.00417293
ENSG00000084731	KIF3C	kinesin family member 3C [Source:HGNC Symbol;Acc:6321]	2	p23.3	-1	26149471	26205618	6397	0.360038	5.32968	0.00122163	0.00417405
ENSG00000111530	CAND1	cullin-associated and neddylation-dissociated 1 [Source:HGNC Symbol;Acc:30688]	12	q14.3	1	67663061	67713731	13655	-0.677254	4.08609	0.00122508	0.00418267
ENSG00000134954	ETS1	v-ets avian erythroblastosis virus E26 oncogene homolog 1 [Source:HGNC Symbol;Acc:3488]	11	q24.3	-1	128328656	128457453	7153	-0.64586	4.16836	0.00122592	0.00418267
ENSG00000144566	RAB5A	RAB5A, member RAS oncogene family [Source:HGNC Symbol;Acc:9783]	3	p24.3	1	19988571	20026667	3785	-0.315527	5.00582	0.00122764	0.00418314
ENSG00000100949	RABGGTA	Rab geranylgeranyltransferase, alpha subunit [Source:HGNC Symbol;Acc:9795]	14	q12	-1	24734744	24740945	3545	-0.746254	3.90504	0.00122783	0.00418314
ENSG00000135070	ISCA1	iron-sulfur cluster assembly 1 [Source:HGNC Symbol;Acc:28660]	9	q21.33	-1	88879461	88897676	3273	0.289442	4.15222	0.00123144	0.00419152
ENSG00000004700	RECQL	RecQ protein-like (DNA helicase Q1-like) [Source:HGNC Symbol;Acc:9948]	12	p12.1	-1	21621845	21654603	3778	-0.353939	5.63821	0.00123207	0.00419152
ENSG00000172936	MYD88	myeloid differentiation primary response 88 [Source:HGNC Symbol;Acc:7562]	3	p22.2	1	38179969	38184513	3989	-0.693364	3.78646	0.0012363	0.0042029
ENSG00000145247	OCIAD2	OCIA domain containing 2 [Source:HGNC Symbol;Acc:28685]	4	p11	-1	48887036	48908954	2483	-0.530282	4.38731	0.00123824	0.00420647
ENSG00000165119	HNRNPK	heterogeneous nuclear ribonucleoprotein K [Source:HGNC Symbol;Acc:5044]	9	q21.32	-1	86582998	86595569	5152	-0.170294	9.68812	0.0012394	0.00420736
ENSG00000028137	TNFRSF1B	tumor necrosis factor receptor superfamily, member 1B [Source:HGNC Symbol;Acc:11917]	1	p36.22	1	12227060	12269285	3766	-1.01977	5.1046	0.00124186	0.0042127
ENSG00000141030	COPS3	COP9 signalosome subunit 3 [Source:HGNC Symbol;Acc:2239]	17	p11.2	-1	17150141	17184607	2781	0.249033	7.03309	0.00124579	0.00422299
ENSG00000136758	YME1L1	YME1-like 1 ATPase [Source:HGNC Symbol;Acc:12843]	10	p12.1	-1	27399383	27444195	6993	-0.292887	6.59925	0.00125093	0.00423738
ENSG00000086189	DIMT1	DIM1 dimethyladenosine transferase 1 homolog (S. cerevisiae) [Source:HGNC Symbol;Acc:30217]	5	q12.1	-1	61683081	61699766	3736	-0.673607	3.72655	0.00125312	0.00424175
ENSG00000204843	DCTN1	dynactin 1 [Source:HGNC Symbol;Acc:2711]	2	p13.1	-1	74588281	74619214	10439	-0.435793	5.51017	0.00127273	0.00430503
ENSG00000082996	RNF13	ring finger protein 13 [Source:HGNC Symbol;Acc:10057]	3	q25.1	1	149530495	149679926	3635	-0.325015	5.94687	0.00128052	0.00432828
ENSG00000175662	TOM1L2	target of myb1-like 2 (chicken) [Source:HGNC Symbol;Acc:11984]	17	p11.2	-1	17746828	17875736	7860	0.501681	4.28546	0.00128534	0.00434148
ENSG00000159840	ZYX	zyxin [Source:HGNC Symbol;Acc:13200]	7	q34	1	143078173	143088204	3482	0.31372	10.343	0.00128814	0.0043478
ENSG00000041357	PSMA4	proteasome (prosome, macropain) subunit, alpha type, 4 [Source:HGNC Symbol;Acc:9533]	15	q25.1	1	78832747	78841604	3839	-0.495659	5.69066	0.00129279	0.0043604
ENSG00000109332	UBE2D3	ubiquitin-conjugating enzyme E2D 3 [Source:HGNC Symbol;Acc:12476]	4	q24	-1	103715540	103790053	10069	-0.179315	7.65278	0.00130945	0.00441344
ENSG00000107438	PDLIM1	PDZ and LIM domain 1 [Source:HGNC Symbol;Acc:2067]	10	q24.1	-1	96997329	97050781	2239	0.235134	11.1866	0.00131516	0.0044295
ENSG00000102081	FMR1	fragile X mental retardation 1 [Source:HGNC Symbol;Acc:3775]	X	q27.3	1	146993469	147032645	5630	-0.308009	5.94287	0.00131674	0.00443168
ENSG00000150712	MTMR12	myotubularin related protein 12 [Source:HGNC Symbol;Acc:18191]	5	p13.3	-1	32227100	32313115	5545	-0.301085	7.41785	0.00132376	0.00444959
ENSG00000205220	PSMB10	proteasome (prosome, macropain) subunit, beta type, 10 [Source:HGNC Symbol;Acc:9538]	16	q22.1	-1	67968405	67970990	1853	-0.355521	4.88494	0.00132446	0.00444959
ENSG00000108798	ABI3	ABI family, member 3 [Source:HGNC Symbol;Acc:29859]	17	q21.32	1	47287589	47300587	2456	-0.493702	5.06239	0.00132489	0.00444959
ENSG00000122218	COPA	coatomer protein complex, subunit alpha [Source:HGNC Symbol;Acc:2230]	1	q23.2	-1	160259063	160313190	6232	-0.251698	8.18648	0.00133154	0.00446875
ENSG00000132334	PTPRE	protein tyrosine phosphatase, receptor type, E [Source:HGNC Symbol;Acc:9669]	10	q26.2	1	129705325	129884119	11299	-0.692556	4.97296	0.00135058	0.00452667
ENSG00000196683	TOMM7	translocase of outer mitochondrial membrane 7 homolog (yeast) [Source:HGNC Symbol;Acc:21648]	7	p15.3	-1	22852251	22862470	1730	-0.360606	4.89806	0.00135072	0.00452667
ENSG00000237803	LINC00211	long intergenic non-protein coding RNA 211 [Source:HGNC Symbol;Acc:37459]	2	p22.2	-1	38053390	38103417	2595	0.337972	5.39199	0.00135176	0.00452695
ENSG00000172172	MRPL13	mitochondrial ribosomal protein L13 [Source:HGNC Symbol;Acc:14278]	8	q24.12	-1	121393000	121457642	4210	-0.52154	3.93414	0.00135332	0.00452897
ENSG00000183486	MX2	myxovirus (influenza virus) resistance 2 (mouse) [Source:HGNC Symbol;Acc:7533]	21	q22.3	1	42733870	42781317	13175	-0.794202	3.69927	0.00135579	0.00453404
ENSG00000178035	IMPDH2	IMP (inosine 5'-monophosphate) dehydrogenase 2 [Source:HGNC Symbol;Acc:6053]	3	p21.31	-1	49061758	49066841	2773	-0.585191	4.86552	0.00136046	0.00454642
ENSG00000168175	MAPK1IP1L	mitogen-activated protein kinase 1 interacting protein 1-like [Source:HGNC Symbol;Acc:19840]	14	q22.3	1	55518349	55536910	6988	-0.246877	4.92779	0.00137025	0.00457589
ENSG00000101605	MYOM1	myomesin 1 [Source:HGNC Symbol;Acc:7613]	18	p11.31	-1	3066805	3220106	6573	0.401104	5.7772	0.00137298	0.00458176
ENSG00000124155	PIGT	phosphatidylinositol glycan anchor biosynthesis, class T [Source:HGNC Symbol;Acc:14938]	20	q13.12	1	44044717	44054884	2266	-0.643289	4.31203	0.00138121	0.004606
ENSG00000213585	VDAC1	voltage-dependent anion channel 1 [Source:HGNC Symbol;Acc:12669]	5	q31.1	-1	133307606	133340824	3164	-0.365695	4.37163	0.00138487	0.00461493
ENSG00000114686	MRPL3	mitochondrial ribosomal protein L3 [Source:HGNC Symbol;Acc:10379]	3	q22.1	-1	131181056	131221827	2715	-0.755903	4.2648	0.00138739	0.00462008
ENSG00000156976	EIF4A2	eukaryotic translation initiation factor 4A2 [Source:HGNC Symbol;Acc:3284]	3	q27.3	1	186500994	186507689	6133	-0.267061	6.57716	0.00139155	0.00462838
ENSG00000204406	MBD5	methyl-CpG binding domain protein 5 [Source:HGNC Symbol;Acc:20444]	2	q23.1	1	148778580	149275805	12933	0.331621	4.68436	0.00139185	0.00462838
ENSG00000187778	MCRS1	microspherule protein 1 [Source:HGNC Symbol;Acc:6960]	12	q13.12	-1	49950327	49961936	3263	-0.619925	4.54187	0.00139515	0.00463609
ENSG00000120129	DUSP1	dual specificity phosphatase 1 [Source:HGNC Symbol;Acc:3064]	5	q35.1	-1	172195093	172198198	2019	-0.951117	5.39932	0.00139721	0.00463791
ENSG00000100596	SPTLC2	serine palmitoyltransferase, long chain base subunit 2 [Source:HGNC Symbol;Acc:11278]	14	q24.3	-1	77972340	78083116	9143	-0.507688	4.29541	0.00139766	0.00463791
ENSG00000023734	STRAP	serine/threonine kinase receptor associated protein [Source:HGNC Symbol;Acc:30796]	12	p12.3	1	16035325	16056412	2211	0.247034	7.73204	0.00139974	0.00464155
ENSG00000152942	RAD17	RAD17 homolog (S. pombe) [Source:HGNC Symbol;Acc:9807]	5	q13.2	1	68665120	68710628	4159	-0.739327	3.69015	0.00140507	0.00465597
ENSG00000170345	FOS	FBJ murine osteosarcoma viral oncogene homolog [Source:HGNC Symbol;Acc:3796]	14	q24.3	1	75745477	75748933	3238	-1.03111	4.47437	0.00140818	0.00466298
ENSG00000122882	ECD	ecdysoneless homolog (Drosophila) [Source:HGNC Symbol;Acc:17029]	10	q22.2	-1	74889913	74928813	3687	-0.596539	4.02261	0.00141442	0.00468037
ENSG00000134697	GNL2	guanine nucleotide binding protein-like 2 (nucleolar) [Source:HGNC Symbol;Acc:29925]	1	p34.3	-1	38032417	38061536	5745	-0.715886	4.54433	0.00141667	0.00468452
ENSG00000168297	PXK	PX domain containing serine/threonine kinase [Source:HGNC Symbol;Acc:23326]	3	p14.3	1	58318607	58411748	5249	0.405579	6.52018	0.00142576	0.0047113
ENSG00000168958	MFF	mitochondrial fission factor [Source:HGNC Symbol;Acc:24858]	2	q36.3	1	228189867	228222550	6162	0.214644	7.71698	0.00144462	0.00476869
ENSG00000134352	IL6ST	interleukin 6 signal transducer (gp130, oncostatin M receptor) [Source:HGNC Symbol;Acc:6021]	5	q11.2	-1	55230923	55290821	9292	0.296837	7.90078	0.00144515	0.00476869
ENSG00000116898	MRPS15	mitochondrial ribosomal protein S15 [Source:HGNC Symbol;Acc:14504]	1	p34.3	-1	36921319	36930038	2916	-0.599636	4.09316	0.00145109	0.00478496
ENSG00000159210	SNF8	SNF8, ESCRT-II complex subunit [Source:HGNC Symbol;Acc:17028]	17	q21.32	-1	47006678	47022479	5270	-0.401727	4.01174	0.00145874	0.00480681
ENSG00000163386	NBPF10	neuroblastoma breakpoint family, member 10 [Source:HGNC Symbol;Acc:31992]	1	q21.1	1	145289772	145370303	13221	0.346639	4.81966	0.00146601	0.00482741
ENSG00000070061	IKBKAP	inhibitor of kappa light polypeptide gene enhancer in B-cells, kinase complex-associated protein [Source:HGNC Symbol;Acc:5959]	9	q31.3	-1	111629797	111696396	6048	-1.05952	3.57757	0.0014729	0.00484671
ENSG00000198399	ITSN2	intersectin 2 [Source:HGNC Symbol;Acc:6184]	2	p23.3	-1	24425733	24583583	12014	-0.23888	7.13189	0.00147478	0.00484951
ENSG00000136930	PSMB7	proteasome (prosome, macropain) subunit, beta type, 7 [Source:HGNC Symbol;Acc:9544]	9	q33.3	-1	127115745	127177723	2152	-0.438232	4.87896	0.00147722	0.00485417
ENSG00000127184	COX7C	cytochrome c oxidase subunit VIIc [Source:HGNC Symbol;Acc:2292]	5	q14.3	1	85913721	85916779	1993	-0.297792	6.50538	0.00147945	0.00485811
ENSG00000067704	IARS2	isoleucyl-tRNA synthetase 2, mitochondrial [Source:HGNC Symbol;Acc:29685]	1	q41	1	220267444	220321380	4162	-0.797931	4.73696	0.00148587	0.0048758
ENSG00000142347	MYO1F	myosin IF [Source:HGNC Symbol;Acc:7600]	19	p13.2	-1	8585674	8642461	8550	-0.550103	6.90228	0.00149302	0.00489587
ENSG00000173113	TRMT112	tRNA methyltransferase 11-2 homolog (S. cerevisiae) [Source:HGNC Symbol;Acc:26940]	11	q13.1	-1	64083932	64085556	1625	-0.347158	4.84624	0.0015055	0.00493335
ENSG00000136522	MRPL47	mitochondrial ribosomal protein L47 [Source:HGNC Symbol;Acc:16652]	3	q26.33	-1	179306073	179322442	1370	-0.528746	4.21789	0.00151697	0.00496748
ENSG00000138795	LEF1	lymphoid enhancer-binding factor 1 [Source:HGNC Symbol;Acc:6551]	4	q25	-1	108968701	109090112	5361	-0.799491	4.56593	0.0015268	0.00499236
ENSG00000263563	UBBP4	ubiquitin B pseudogene 4 [Source:HGNC Symbol;Acc:12467]	17	p11.2	1	21729601	21731762	1676	0.303778	4.4373	0.00152722	0.00499236
ENSG00000012061	ERCC1	excision repair cross-complementing rodent repair deficiency, complementation group 1 (includes overlapping antisense sequence) [Source:HGNC Symbol;Acc:3433]	19	q13.32	-1	45910591	45982086	5576	0.272856	5.68305	0.00152773	0.00499236
ENSG00000147457	CHMP7	charged multivesicular body protein 7 [Source:HGNC Symbol;Acc:28439]	8	p21.3	1	23101150	23119512	4532	-0.749718	3.63298	0.001532	0.00500133
ENSG00000151422	FER	fer (fps/fes related) tyrosine kinase [Source:HGNC Symbol;Acc:3655]	5	q21.3	1	108083523	108532542	13593	0.441905	5.49277	0.0015326	0.00500133
ENSG00000162614	NEXN	nexilin (F actin binding protein) [Source:HGNC Symbol;Acc:29557]	1	p31.1	1	78354198	78409580	4624	0.321765	10.3512	0.00154365	0.00503391
ENSG00000140943	MBTPS1	membrane-bound transcription factor peptidase, site 1 [Source:HGNC Symbol;Acc:15456]	16	q23.3	-1	84087368	84150511	10226	-0.727813	4.02909	0.00154495	0.00503469
ENSG00000004487	KDM1A	lysine (K)-specific demethylase 1A [Source:HGNC Symbol;Acc:29079]	1	p36.12	1	23345941	23410182	5447	-0.528655	4.82746	0.00155458	0.00506256
ENSG00000114416	FXR1	fragile X mental retardation, autosomal homolog 1 [Source:HGNC Symbol;Acc:4023]	3	q26.33	1	180585929	180700541	12054	-0.412233	4.77478	0.00155964	0.00507556
ENSG00000188917	TRMT2B	tRNA methyltransferase 2 homolog B (S. cerevisiae) [Source:HGNC Symbol;Acc:25748]	X	q22.1	-1	100264335	100307105	4152	-0.62706	3.94349	0.00156316	0.0050835
ENSG00000115318	LOXL3	lysyl oxidase-like 3 [Source:HGNC Symbol;Acc:13869]	2	p13.1	-1	74759541	74782817	4363	0.438007	6.18764	0.00156468	0.00508401
ENSG00000069966	GNB5	guanine nucleotide binding protein (G protein), beta 5 [Source:HGNC Symbol;Acc:4401]	15	q21.2	-1	52413117	52483566	7487	0.245745	8.70675	0.00156547	0.00508401
ENSG00000198087	CD2AP	CD2-associated protein [Source:HGNC Symbol;Acc:14258]	6	p12.3	1	47445525	47594999	6751	0.372904	5.82635	0.00157609	0.00511497
ENSG00000111581	NUP107	nucleoporin 107kDa [Source:HGNC Symbol;Acc:29914]	12	q15	1	69080514	69136785	5516	-0.606076	4.69211	0.00158555	0.00514213
ENSG00000175193	PARL	presenilin associated, rhomboid-like [Source:HGNC Symbol;Acc:18253]	3	q27.1	-1	183547173	183602721	2034	-0.680498	4.40178	0.00158949	0.00515139
ENSG00000075151	EIF4G3	eukaryotic translation initiation factor 4 gamma, 3 [Source:HGNC Symbol;Acc:3298]	1	p36.12	-1	21132963	21503377	8353	0.270956	8.90601	0.00159799	0.00517539
ENSG00000104969	SGTA	small glutamine-rich tetratricopeptide repeat (TPR)-containing, alpha [Source:HGNC Symbol;Acc:10819]	19	p13.3	-1	2754712	2783369	3801	-0.425557	4.12349	0.00161046	0.0052122
ENSG00000247774	PCED1B-AS1	PCED1B antisense RNA 1 [Source:HGNC Symbol;Acc:44166]	12	q13.11	-1	47599681	47610239	3092	-0.551092	4.855	0.00161744	0.0052312
ENSG00000134644	PUM1	pumilio RNA-binding family member 1 [Source:HGNC Symbol;Acc:14957]	1	p35.2	-1	31404353	31538838	6621	-0.497854	5.06341	0.00162648	0.00525684
ENSG00000111670	GNPTAB	N-acetylglucosamine-1-phosphate transferase, alpha and beta subunits [Source:HGNC Symbol;Acc:29670]	12	q23.2	-1	102139275	102224716	9620	-0.435158	5.07728	0.00167464	0.00540879
ENSG00000124228	DDX27	DEAD (Asp-Glu-Ala-Asp) box polypeptide 27 [Source:HGNC Symbol;Acc:15837]	20	q13.13	1	47835884	47860614	5405	-0.601754	4.74505	0.00168543	0.00543841
ENSG00000169019	COMMD8	COMM domain containing 8 [Source:HGNC Symbol;Acc:26036]	4	p12	-1	47452885	47465736	1694	-0.570713	3.83086	0.00168612	0.00543841
ENSG00000139168	ZCRB1	zinc finger CCHealthy Control-type and RNA binding motif 1 [Source:HGNC Symbol;Acc:29620]	12	q12	-1	42705880	42719920	2446	-0.346015	4.70674	0.00168993	0.005447
ENSG00000070610	GBA2	glucosidase, beta (bile acid) 2 [Source:HGNC Symbol;Acc:18986]	9	p13.3	-1	35736863	35749983	5079	-0.436749	4.80688	0.00171002	0.00550798
ENSG00000146247	PHIP	pleckstrin homology domain interacting protein [Source:HGNC Symbol;Acc:15673]	6	q14.1	-1	79645584	79787953	13252	-0.280576	6.65868	0.00171217	0.00551117
ENSG00000100347	SAMM50	SAMM50 sorting and assembly machinery component [Source:HGNC Symbol;Acc:24276]	22	q13.31	1	44351301	44406411	6435	-0.777119	3.94738	0.00172056	0.0055344
ENSG00000074800	ENO1	enolase 1, (alpha) [Source:HGNC Symbol;Acc:3350]	1	p36.23	-1	8921061	8939308	3958	0.19218	10.1795	0.00173378	0.0055731
ENSG00000100612	DHRS7	dehydrogenase/reductase (SDR family) member 7 [Source:HGNC Symbol;Acc:21524]	14	q23.1	-1	60610838	60636574	3248	-0.395383	5.83889	0.0017439	0.00560184
ENSG00000162517	PEF1	penta-EF-hand domain containing 1 [Source:HGNC Symbol;Acc:30009]	1	p35.2	-1	32095463	32110497	2775	0.318721	4.14226	0.00175088	0.00562043
ENSG00000055130	CUL1	cullin 1 [Source:HGNC Symbol;Acc:2551]	7	q36.1	1	148395006	148498128	3548	-0.409273	5.61902	0.00175317	0.00562395
ENSG00000197872	FAM49A	family with sequence similarity 49, member A [Source:HGNC Symbol;Acc:25373]	2	p24.2	-1	16730727	16847599	5448	-0.848114	4.09086	0.00176892	0.00567063
ENSG00000116191	RALGPS2	Ral GEF with PH domain and SH3 binding motif 2 [Source:HGNC Symbol;Acc:30279]	1	q25.2	1	178694300	178889238	7422	-0.784098	3.72674	0.00177804	0.00569599
ENSG00000151092	NGLY1	N-glycanase 1 [Source:HGNC Symbol;Acc:17646]	3	p24.2	-1	25760435	25831530	8326	-0.591651	4.3791	0.00178037	0.0056996
ENSG00000125124	BBS2	Bardet-Biedl syndrome 2 [Source:HGNC Symbol;Acc:967]	16	q12.2	-1	56500748	56554195	8337	-0.56301	4.45525	0.00178178	0.00570025
ENSG00000150753	CCT5	chaperonin containing TCP1, subunit 5 (epsilon) [Source:HGNC Symbol;Acc:1618]	5	p15.2	1	10250033	10266524	5839	-0.386714	5.25492	0.00178492	0.00570643
ENSG00000168374	ARF4	ADP-ribosylation factor 4 [Source:HGNC Symbol;Acc:655]	3	p14.3	-1	57557090	57583947	2595	0.235372	7.13405	0.00179353	0.00573007
ENSG00000086598	TMED2	transmembrane emp24 domain trafficking protein 2 [Source:HGNC Symbol;Acc:16996]	12	q24.31	1	124069078	124083116	3822	-0.352952	4.62227	0.00180906	0.00577579
ENSG00000138629	UBL7	ubiquitin-like 7 (bone marrow stromal cell-derived) [Source:HGNC Symbol;Acc:28221]	15	q24.1	-1	74738318	74753523	1885	-0.559865	4.64362	0.00181116	0.00577859
ENSG00000125388	GRK4	G protein-coupled receptor kinase 4 [Source:HGNC Symbol;Acc:4543]	4	p16.3	1	2965335	3042474	4686	0.4259	4.81077	0.00181697	0.00579321
ENSG00000111875	ASF1A	anti-silencing function 1A histone chaperone [Source:HGNC Symbol;Acc:20995]	6	q22.31	1	119215384	119230332	2517	-0.355405	4.03195	0.00182528	0.00581577
ENSG00000117676	RPS6KA1	ribosomal protein S6 kinase, 90kDa, polypeptide 1 [Source:HGNC Symbol;Acc:10430]	1	p36.11	1	26856252	26901521	5884	-0.636116	5.69834	0.00183158	0.00583192
ENSG00000089820	ARHGAP4	Rho GTPase activating protein 4 [Source:HGNC Symbol;Acc:674]	X	q28	-1	153172821	153200452	5580	-0.36396	5.84405	0.00183347	0.005834
ENSG00000160593	AMICA1	adhesion molecule, interacts with CXADR antigen 1 [Source:HGNC Symbol;Acc:19084]	11	q23.3	-1	118064455	118095809	8587	-0.717546	5.67914	0.00183969	0.00584983
ENSG00000119541	VPS4B	vacuolar protein sorting 4 homolog B (S. cerevisiae) [Source:HGNC Symbol;Acc:10895]	18	q21.33	-1	61056423	61089716	4315	-0.338802	5.26348	0.00184889	0.00587516
ENSG00000168067	MAP4K2	mitogen-activated protein kinase kinase kinase kinase 2 [Source:HGNC Symbol;Acc:6864]	11	q13.1	-1	64556290	64570713	3745	0.293298	8.61765	0.00186149	0.0059112
ENSG00000162231	NXF1	nuclear RNA export factor 1 [Source:HGNC Symbol;Acc:8071]	11	q12.3	-1	62559595	62573774	6194	-0.693603	5.45747	0.00186888	0.00593067
ENSG00000110031	LPXN	leupaxin [Source:HGNC Symbol;Acc:14061]	11	q12.1	-1	58294344	58345693	2467	-0.5489	4.06318	0.00188384	0.00597414
ENSG00000160796	NBEAL2	neurobeachin-like 2 [Source:HGNC Symbol;Acc:31928]	3	p21.31	1	47021173	47051193	9819	0.327344	6.64675	0.00189948	0.00601969
ENSG00000111796	KLRB1	killer cell lectin-like receptor subfamily B, member 1 [Source:HGNC Symbol;Acc:6373]	12	p13.31	-1	9747147	9760482	1448	-0.472729	5.11392	0.00191528	0.0060657
ENSG00000110090	CPT1A	carnitine palmitoyltransferase 1A (liver) [Source:HGNC Symbol;Acc:2328]	11	q13.3	-1	68522088	68611878	6565	0.364012	5.26261	0.00193886	0.00613624
ENSG00000121848	RNF115	ring finger protein 115 [Source:HGNC Symbol;Acc:18154]	1	q21.1	1	145611036	145696218	9360	0.258831	7.21014	0.00194543	0.00615292
ENSG00000105971	CAV2	caveolin 2 [Source:HGNC Symbol;Acc:1528]	7	q31.2	1	115927434	116148595	6640	0.400988	5.70012	0.00196075	0.00619723
ENSG00000226824			7	q11.21	1	66119525	66134842	938	0.477484	4.10632	0.0019755	0.00623967
ENSG00000080815	PSEN1	presenilin 1 [Source:HGNC Symbol;Acc:9508]	14	q24.2	1	73603126	73690399	9947	-0.801794	3.60389	0.00198788	0.00627458
ENSG00000129625	REEP5	receptor accessory protein 5 [Source:HGNC Symbol;Acc:30077]	5	q22.2	-1	112212084	112258236	4222	-0.289104	5.61285	0.00199102	0.00628028
ENSG00000169251	NMD3	NMD3 ribosome export adaptor [Source:HGNC Symbol;Acc:24250]	3	q26.1	1	160822484	160971320	4869	-0.584163	4.49365	0.00199691	0.00629465
ENSG00000142546	NOSIP	nitric oxide synthase interacting protein [Source:HGNC Symbol;Acc:17946]	19	q13.33	-1	50058968	50093519	4367	-0.344548	6.05035	0.00201471	0.00634655
ENSG00000182372	CLN8	ceroid-lipofuscinosis, neuronal 8 (Epilepsy, progressive with mental retardation) [Source:HGNC Symbol;Acc:2079]	8	p23.3	1	1703944	1734738	8111	0.374137	4.10865	0.00203057	0.00639225
ENSG00000070010	UFD1L	ubiquitin fusion degradation 1 like (yeast) [Source:HGNC Symbol;Acc:12520]	22	q11.21	-1	19437433	19466738	8736	0.21093	7.42561	0.00204291	0.00642681
ENSG00000172239	PAIP1	poly(A) binding protein interacting protein 1 [Source:HGNC Symbol;Acc:16945]	5	p12	-1	43526369	43557860	3391	-0.433378	4.25166	0.00204585	0.00643177
ENSG00000111642	CHD4	chromodomain helicase DNA binding protein 4 [Source:HGNC Symbol;Acc:1919]	12	p13.31	-1	6679249	6716642	7474	0.242076	7.06428	0.00206074	0.00647369
ENSG00000000419	DPM1	dolichyl-phosphate mannosyltransferase polypeptide 1, catalytic subunit [Source:HGNC Symbol;Acc:3005]	20	q13.13	-1	49551404	49575092	1207	-0.561227	4.08169	0.00206193	0.00647369
ENSG00000189091	SF3B3	splicing factor 3b, subunit 3, 130kDa [Source:HGNC Symbol;Acc:10770]	16	q22.1	1	70557691	70608820	9666	-0.608011	5.05548	0.00206461	0.00647779
ENSG00000131634	TMEM204	transmembrane protein 204 [Source:HGNC Symbol;Acc:14158]	16	p13.3	1	1578689	1605581	2047	0.3385	4.08523	0.00207951	0.00652023
ENSG00000167641	PPP1R14A	protein phosphatase 1, regulatory (inhibitor) subunit 14A [Source:HGNC Symbol;Acc:14871]	19	q13.2	-1	38741877	38747231	1501	0.354794	8.13949	0.00209488	0.00656052
ENSG00000177575	CD163	CD163 molecule [Source:HGNC Symbol;Acc:1631]	12	p13.31	-1	7623409	7656489	5813	-1.08499	3.7336	0.00209514	0.00656052
ENSG00000125827	TMX4	thioredoxin-related transmembrane protein 4 [Source:HGNC Symbol;Acc:25237]	20	p12.3	-1	7957995	8000476	6579	-0.327838	5.25135	0.00209904	0.00656835
ENSG00000144028	SNRNP200	small nuclear ribonucleoprotein 200kDa (U5) [Source:HGNC Symbol;Acc:30859]	2	q11.2	-1	96940074	96971297	10970	-0.529329	5.53013	0.00210774	0.00658808
ENSG00000205629	LCMT1	leucine carboxyl methyltransferase 1 [Source:HGNC Symbol;Acc:17557]	16	p12.1	1	25123050	25189552	2606	-0.525008	4.21856	0.00210813	0.00658808
ENSG00000248527	MTATP6P1	mitochondrially encoded ATP synthase 6 pseudogene 1 [Source:HGNC Symbol;Acc:44575]	1	p36.33	1	569076	569756	681	0.437172	4.91832	0.00212304	0.00663029
ENSG00000125818	PSMF1	proteasome (prosome, macropain) inhibitor subunit 1 (PI31) [Source:HGNC Symbol;Acc:9571]	20	p13	1	1093906	1160596	4896	-0.26895	5.82748	0.00212464	0.00663091
ENSG00000107672	NSMCE4A	non-SMC element 4 homolog A (S. cerevisiae) [Source:HGNC Symbol;Acc:25935]	10	q26.13	-1	123716603	123734732	3546	-0.63761	4.43221	0.00215976	0.00673605
ENSG00000134884	ARGLU1	arginine and glutamate rich 1 [Source:HGNC Symbol;Acc:25482]	13	q33.3	-1	107194021	107220512	4074	-0.439688	4.38746	0.00216785	0.00675683
ENSG00000166887	VPS39	vacuolar protein sorting 39 homolog (S. cerevisiae) [Source:HGNC Symbol;Acc:20593]	15	q15.1	-1	42450899	42500514	7710	-0.433045	5.9499	0.00217687	0.00678046
ENSG00000048828	FAM120A	family with sequence similarity 120A [Source:HGNC Symbol;Acc:13247]	9	q22.31	1	96214004	96328397	7296	0.318991	4.9178	0.00217958	0.00678183
ENSG00000111237	VPS29	vacuolar protein sorting 29 homolog (S. cerevisiae) [Source:HGNC Symbol;Acc:14340]	12	q24.11	-1	110928902	110939922	3211	-0.243392	5.78283	0.00218018	0.00678183
ENSG00000198951	NAGA	N-acetylgalactosaminidase, alpha- [Source:HGNC Symbol;Acc:7631]	22	q13.2	-1	42454358	42466846	3706	-0.369807	4.74896	0.00218553	0.006794
ENSG00000013306	SLC25A39	solute carrier family 25, member 39 [Source:HGNC Symbol;Acc:24279]	17	q21.31	-1	42396993	42402238	3526	-0.606453	7.1638	0.00218765	0.0067961
ENSG00000198837	DENND4B	DENN/MADD domain containing 4B [Source:HGNC Symbol;Acc:29044]	1	q21.3	-1	153901977	153919172	7584	-0.784265	3.85666	0.00221281	0.00686975
ENSG00000087087	SRRT	serrate RNA effector molecule homolog (Arabidopsis) [Source:HGNC Symbol;Acc:24101]	7	q22.1	1	100472733	100486285	4587	-0.466509	4.8134	0.00221989	0.00688721
ENSG00000165494	PCF11	PCF11 cleavage and polyadenylation factor subunit [Source:HGNC Symbol;Acc:30097]	11	q14.1	1	82868030	82898493	8703	-0.615056	3.9594	0.00225263	0.00698249
ENSG00000053900	ANAPC4	anaphase promoting complex subunit 4 [Source:HGNC Symbol;Acc:19990]	4	p15.2	1	25378835	25420120	7494	-0.815356	4.34791	0.00225356	0.00698249
ENSG00000105953	OGDH	oxoglutarate (alpha-ketoglutarate) dehydrogenase (lipoamide) [Source:HGNC Symbol;Acc:8124]	7	p13	1	44646171	44748665	5209	-0.467555	4.46897	0.00226489	0.007013
ENSG00000213889	PPM1N	protein phosphatase, Mg2+/Mn2+ dependent, 1N (putative) [Source:HGNC Symbol;Acc:26845]	19	q13.32	1	45992035	46005768	2571	0.345901	4.76041	0.00226899	0.00702108
ENSG00000065518	NDUFB4	NADH dehydrogenase (ubiquinone) 1 beta subcomplex, 4, 15kDa [Source:HGNC Symbol;Acc:7699]	3	q13.33	1	120315156	120321347	1889	0.282308	6.75393	0.00228029	0.00705144
ENSG00000198356	ASNA1	arsA arsenite transporter, ATP-binding, homolog 1 (bacterial) [Source:HGNC Symbol;Acc:752]	19	p13.2	1	12847953	12859137	1652	0.201883	6.40544	0.0022845	0.00705982
ENSG00000047579	DTNBP1	dystrobrevin binding protein 1 [Source:HGNC Symbol;Acc:17328]	6	p22.3	-1	15523032	15663289	3078	-0.625329	3.78305	0.00228871	0.00706822
ENSG00000155506	LARP1	La ribonucleoprotein domain family, member 1 [Source:HGNC Symbol;Acc:29531]	5	q33.2	1	154092462	154197167	8492	0.338917	4.93127	0.00229267	0.0070758
ENSG00000185418	TARSL2	threonyl-tRNA synthetase-like 2 [Source:HGNC Symbol;Acc:24728]	15	q26.3	-1	102193801	102264807	4584	0.299914	6.03504	0.00232645	0.00717538
ENSG00000144048	DUSP11	dual specificity phosphatase 11 (RNA/RNP complex 1-interacting) [Source:HGNC Symbol;Acc:3066]	2	p13.1	-1	73989311	74007284	3544	-0.654787	3.82118	0.00234083	0.00721501
ENSG00000229164	TRAC	T cell receptor alpha constant [Source:HGNC Symbol;Acc:12029]	14	q11.2	1	23016447	23021097	974	-0.68392	5.4046	0.00237833	0.00732582
ENSG00000116171	SCP2	sterol carrier protein 2 [Source:HGNC Symbol;Acc:10606]	1	p32.3	1	53392901	53517375	8305	0.218341	7.4579	0.00239513	0.00737275
ENSG00000135930	EIF4E2	eukaryotic translation initiation factor 4E family member 2 [Source:HGNC Symbol;Acc:3293]	2	q37.1	1	233414762	233448354	7177	-0.478182	4.24951	0.00239846	0.00737819
ENSG00000070831	CDC42	cell division cycle 42 [Source:HGNC Symbol;Acc:1736]	1	p36.12	1	22379120	22419437	3470	0.238171	7.34166	0.00240122	0.00738188
ENSG00000104964	AES	amino-terminal enhancer of split [Source:HGNC Symbol;Acc:307]	19	p13.3	-1	3052908	3063105	5298	-0.220045	7.31506	0.00241973	0.00743395
ENSG00000163161	ERCC3	excision repair cross-complementing rodent repair deficiency, complementation group 3 [Source:HGNC Symbol;Acc:3435]	2	q14.3	-1	128014866	128051752	7401	-0.624385	4.23638	0.00242229	0.00743698
ENSG00000176953	NFATC2IP	nuclear factor of activated T-cells, cytoplasmic, calcineurin-dependent 2 interacting protein [Source:HGNC Symbol;Acc:25906]	16	p11.2	1	28962128	28978418	5738	0.360557	4.43453	0.00243394	0.00746787
ENSG00000196419	XRCC6	X-ray repair complementing defective repair in Chinese hamster cells 6 [Source:HGNC Symbol;Acc:4055]	22	q13.2	1	42017123	42060044	3280	-0.266898	6.6275	0.00243813	0.00747588
ENSG00000165704	HPRT1	hypoxanthine phosphoribosyltransferase 1 [Source:HGNC Symbol;Acc:5157]	X	q26.2	1	133594183	133654543	1624	-0.450511	3.95037	0.00245007	0.00750762
ENSG00000171298	GAA	glucosidase, alpha; acid [Source:HGNC Symbol;Acc:4065]	17	q25.3	1	78075355	78093678	5156	-1.09608	4.07972	0.00245384	0.00751429
ENSG00000073614	KDM5A	lysine (K)-specific demethylase 5A [Source:HGNC Symbol;Acc:9886]	12	p13.33	-1	389295	498620	12091	-0.326668	6.03305	0.002484	0.00760171
ENSG00000110395	CBL	Cbl proto-oncogene, E3 ubiquitin protein ligase [Source:HGNC Symbol;Acc:1541]	11	q23.3	1	119076752	119178859	11465	-0.355693	4.52324	0.00249252	0.00762284
ENSG00000161526	SAP30BP	SAP30 binding protein [Source:HGNC Symbol;Acc:30785]	17	q25.1	1	73663196	73704142	8268	-0.453064	4.76046	0.00249801	0.0076347
ENSG00000104312	RIPK2	receptor-interacting serine-threonine kinase 2 [Source:HGNC Symbol;Acc:10020]	8	q21.3	1	90769975	90803291	3117	-0.68002	4.14575	0.00251321	0.00767618
ENSG00000142168	SOD1	superoxide dismutase 1, soluble [Source:HGNC Symbol;Acc:11179]	21	q22.11	1	33031935	33041244	2019	0.230133	7.39675	0.00251991	0.00769168
ENSG00000100644	HIF1A	hypoxia inducible factor 1, alpha subunit (basic helix-loop-helix transcription factor) [Source:HGNC Symbol;Acc:4910]	14	q23.2	1	62162231	62214976	5150	-0.326637	6.41303	0.00252271	0.00769524
ENSG00000125772	GPCPD1	glycerophosphocholine phosphodiesterase GDE1 homolog (S. cerevisiae) [Source:HGNC Symbol;Acc:26957]	20	p12.3	-1	5525085	5591672	7446	-0.247852	7.3726	0.00253808	0.00773714
ENSG00000149476	DAK	dihydroxyacetone kinase 2 homolog (S. cerevisiae) [Source:HGNC Symbol;Acc:24552]	11	q12.2	1	61100682	61120767	8136	0.380124	4.98967	0.00254165	0.00774303
ENSG00000130414	NDUFA10	NADH dehydrogenase (ubiquinone) 1 alpha subcomplex, 10, 42kDa [Source:HGNC Symbol;Acc:7684]	2	q37.3	-1	240831867	240964819	9516	-0.33941	5.25785	0.0025467	0.0077534
ENSG00000094975	SUCO	SUN domain containing ossification factor [Source:HGNC Symbol;Acc:1240]	1	q24.3	1	172501489	172580971	7835	0.38028	5.16427	0.00257902	0.00784673
ENSG00000117523	PRRC2C	proline-rich coiled-coil 2C [Source:HGNC Symbol;Acc:24903]	1	q24.3	1	171454651	171562650	14192	0.186102	8.21415	0.00258918	0.00787259
ENSG00000043462	LCP2	lymphocyte cytosolic protein 2 (SH2 domain containing leukocyte protein of 76kDa) [Source:HGNC Symbol;Acc:6529]	5	q35.1	-1	169673241	169725231	7231	-0.259181	6.25287	0.0026031	0.00790536
ENSG00000131508	UBE2D2	ubiquitin-conjugating enzyme E2D 2 [Source:HGNC Symbol;Acc:12475]	5	q31.2	1	138906016	139008018	3532	-0.182751	6.58215	0.00260331	0.00790536
ENSG00000128951	DUT	deoxyuridine triphosphatase [Source:HGNC Symbol;Acc:3078]	15	q21.1	1	48623208	48635570	3674	-0.375459	4.90691	0.00262514	0.0079603
ENSG00000154719	MRPL39	mitochondrial ribosomal protein L39 [Source:HGNC Symbol;Acc:14027]	21	q21.3	-1	26957968	26979829	1199	-0.816694	3.64426	0.00262643	0.0079603
ENSG00000163382	APOA1BP	apolipoprotein A-I binding protein [Source:HGNC Symbol;Acc:18453]	1	q23.1	1	156561554	156564091	1933	-0.502966	4.12049	0.00262646	0.0079603
ENSG00000055070	SZRD1	SUZ RNA binding domain containing 1 [Source:HGNC Symbol;Acc:30232]	1	p36.13	1	16679070	16724640	4747	0.269266	4.10074	0.00266132	0.00806077
ENSG00000170310	STX8	syntaxin 8 [Source:HGNC Symbol;Acc:11443]	17	p13.1	-1	9153788	9479908	3779	-0.438592	4.64599	0.00268336	0.00812231
ENSG00000169896	ITGAM	integrin, alpha M (complement component 3 receptor 3 subunit) [Source:HGNC Symbol;Acc:6149]	16	p11.2	1	31271311	31344213	5665	-0.356357	5.83547	0.00269431	0.0081491
ENSG00000135269	TES	testis derived transcript (3 LIM domains) [Source:HGNC Symbol;Acc:14620]	7	q31.2	1	115850547	115898837	4280	-0.572935	4.30285	0.00269566	0.0081491
ENSG00000099256	PRTFDC1	phosphoribosyl transferase domain containing 1 [Source:HGNC Symbol;Acc:23333]	10	p12.1	-1	25137536	25241533	2329	0.281677	5.73521	0.00270479	0.00817148
ENSG00000187118	CMC1	C-x(9)-C motif containing 1 [Source:HGNC Symbol;Acc:28783]	3	p24.1	1	28283075	28366633	10536	-0.419463	4.46215	0.00275351	0.00831335
ENSG00000169583	CLIC3	chloride intracellular channel 3 [Source:HGNC Symbol;Acc:2064]	9	q34.3	-1	139889087	139891255	1177	-0.606038	4.128	0.0027605	0.00832455
ENSG00000141401	IMPA2	inositol(myo)-1(or 4)-monophosphatase 2 [Source:HGNC Symbol;Acc:6051]	18	p11.21	1	11981024	12030876	3819	0.495097	5.20135	0.00276075	0.00832455
ENSG00000108387	2004-09-01	septin 4 [Source:HGNC Symbol;Acc:9165]	17	q22	-1	56597611	56618179	8012	0.319148	7.52355	0.00277032	0.00834809
ENSG00000133706	LARS	leucyl-tRNA synthetase [Source:HGNC Symbol;Acc:6512]	5	q32	-1	145492601	145562223	8118	-0.476566	5.33463	0.0027874	0.00839336
ENSG00000260017			16	p12.3	1	18814405	18823503	361	0.314038	5.91041	0.0027889	0.00839336
ENSG00000170445	HARS	histidyl-tRNA synthetase [Source:HGNC Symbol;Acc:4816]	5	q31.3	-1	140052758	140071609	8436	-0.667416	4.23877	0.00279787	0.008415
ENSG00000124209	RAB22A	RAB22A, member RAS oncogene family [Source:HGNC Symbol;Acc:9764]	20	q13.32	1	56884752	56942563	9285	-0.331773	4.48913	0.00280248	0.00842349
ENSG00000105185	PDCD5	programmed cell death 5 [Source:HGNC Symbol;Acc:8764]	19	q13.11	1	33071974	33078358	2253	-0.503328	4.26957	0.00283628	0.00851966
ENSG00000109536	FRG1	FSHD region gene 1 [Source:HGNC Symbol;Acc:3954]	4	q35.2	1	190861943	190884359	1707	-0.354435	4.95965	0.00284183	0.00852675
ENSG00000105063	PPP6R1	protein phosphatase 6, regulatory subunit 1 [Source:HGNC Symbol;Acc:29195]	19	q13.42	-1	55741148	55770363	6583	0.329983	8.98655	0.00284301	0.00852675
ENSG00000115233	PSMD14	proteasome (prosome, macropain) 26S subunit, non-ATPase, 14 [Source:HGNC Symbol;Acc:16889]	2	q24.2	1	162164549	162268228	7698	-0.626094	4.23782	0.00284406	0.00852675
ENSG00000120656	TAF12	TAF12 RNA polymerase II, TATA box binding protein (TBP)-associated factor, 20kDa [Source:HGNC Symbol;Acc:11545]	1	p35.3	-1	28915835	28969597	2337	-0.375589	4.10506	0.00284613	0.00852755
ENSG00000079785	DDX1	DEAD (Asp-Glu-Ala-Asp) box helicase 1 [Source:HGNC Symbol;Acc:2734]	2	p24.3	1	15731302	15771235	3817	-0.550863	5.06802	0.00284977	0.00853306
ENSG00000174718	KIAA1551	KIAA1551 [Source:HGNC Symbol;Acc:25559]	12	p11.21	1	32112304	32146039	6644	-0.451826	4.0786	0.00287114	0.0085916
ENSG00000189136	UBE2Q2P1	ubiquitin-conjugating enzyme E2Q family member 2 pseudogene 1 [Source:HGNC Symbol;Acc:37439]	15	q25.2	-1	85070012	85114447	3008	0.442253	4.70508	0.00293372	0.0087733
ENSG00000047410	TPR	translocated promoter region, nuclear basket protein [Source:HGNC Symbol;Acc:12017]	1	q31.1	-1	186280784	186344825	12350	-0.404214	6.52223	0.0029375	0.00877905
ENSG00000095370	SH2D3C	SH2 domain containing 3C [Source:HGNC Symbol;Acc:16884]	9	q34.11	-1	130500596	130541020	4599	-0.669861	3.78167	0.00295611	0.00882905
ENSG00000138778	CENPE	centromere protein E, 312kDa [Source:HGNC Symbol;Acc:1856]	4	q24	-1	104026963	104119566	9444	0.450892	4.45446	0.00298628	0.00891354
ENSG00000108582	CPD	carboxypeptidase D [Source:HGNC Symbol;Acc:2301]	17	q11.2	1	28705923	28797007	12532	-0.871823	3.72554	0.00301623	0.00899532
ENSG00000124126	PREX1	phosphatidylinositol-3,4,5-trisphosphate-dependent Rac exchange factor 1 [Source:HGNC Symbol;Acc:32594]	20	q13.13	-1	47240790	47444420	7044	-0.641554	5.35246	0.00301749	0.00899532
ENSG00000223609	HBD	hemoglobin, delta [Source:HGNC Symbol;Acc:4829]	11	p15.4	-1	5253908	5256600	1062	0.687009	4.60597	0.0030298	0.00902632
ENSG00000007255	TRAPPC6A	trafficking protein particle complex 6A [Source:HGNC Symbol;Acc:23069]	19	q13.32	-1	45666186	45681495	933	-0.385588	4.42307	0.0030425	0.00905843
ENSG00000143409	FAM63A	family with sequence similarity 63, member A [Source:HGNC Symbol;Acc:25648]	1	q21.3	-1	150969025	150980851	3590	0.232044	8.83891	0.00304444	0.00905852
ENSG00000135905	DOCK10	dedicator of cytokinesis 10 [Source:HGNC Symbol;Acc:23479]	2	q36.2	-1	225629807	225907162	11065	-0.519229	5.49449	0.00304869	0.00906545
ENSG00000101608	MYL12A	myosin, light chain 12A, regulatory, non-sarcomeric [Source:HGNC Symbol;Acc:16701]	18	p11.31	1	3247479	3256234	3245	0.240437	10.8921	0.00306719	0.00910544
ENSG00000135899	SP110	SP110 nuclear body protein [Source:HGNC Symbol;Acc:5401]	2	q37.1	-1	231032009	231090444	6865	-0.421108	5.82744	0.0030675	0.00910544
ENSG00000172845	SP3	Sp3 transcription factor [Source:HGNC Symbol;Acc:11208]	2	q31.1	-1	174771187	174830430	10704	-0.353247	3.89027	0.00306793	0.00910544
ENSG00000198900	TOP1	topoisomerase (DNA) I [Source:HGNC Symbol;Acc:11986]	20	q12	1	39657458	39753127	3738	0.249138	7.33458	0.00309112	0.00916852
ENSG00000108465	CDK5RAP3	CDK5 regulatory subunit associated protein 3 [Source:HGNC Symbol;Acc:18673]	17	q21.32	1	46045176	46059140	6070	-0.510561	4.71276	0.00309397	0.00917121
ENSG00000165288	BRWD3	bromodomain and WD repeat domain containing 3 [Source:HGNC Symbol;Acc:17342]	X	q21.1	-1	79926353	80065187	12694	0.377948	6.12148	0.00310299	0.00919216
ENSG00000138835	RGS3	regulator of G-protein signaling 3 [Source:HGNC Symbol;Acc:9999]	9	q32	1	116207011	116360018	13690	-0.308384	5.11928	0.00310767	0.00920025
ENSG00000106554	CHealthy ControlHD3	coiled-coil-helix-coiled-coil-helix domain containing 3 [Source:HGNC Symbol;Acc:21906]	7	q33	-1	132469629	132766848	3718	-0.493284	3.91606	0.00311033	0.00920236
ENSG00000105397	TYK2	tyrosine kinase 2 [Source:HGNC Symbol;Acc:12440]	19	p13.2	-1	10461209	10491352	6687	-0.540947	4.77552	0.00313364	0.00926554
ENSG00000122970	IFT81	intraflagellar transport 81 homolog (Chlamydomonas) [Source:HGNC Symbol;Acc:14313]	12	q24.11	1	110562140	110656602	7005	0.46748	4.73768	0.00314857	0.00930386
ENSG00000160087	UBE2J2	ubiquitin-conjugating enzyme E2, J2 [Source:HGNC Symbol;Acc:19268]	1	p36.33	-1	1189289	1209265	4712	-0.306974	4.58927	0.00315362	0.0093054
ENSG00000105355	PLIN3	perilipin 3 [Source:HGNC Symbol;Acc:16893]	19	p13.3	-1	4838353	4867780	2813	0.215481	6.01724	0.00315383	0.0093054
ENSG00000196407	THEM5	thioesterase superfamily member 5 [Source:HGNC Symbol;Acc:26755]	1	q21.3	-1	151819739	151826173	984	0.413915	5.80816	0.00315637	0.0093054
ENSG00000125676	THOC2	THO complex 2 [Source:HGNC Symbol;Acc:19073]	X	q25	-1	122734412	122866906	10277	0.182815	8.61112	0.00315698	0.0093054
ENSG00000144649	FAM198A	family with sequence similarity 198, member A [Source:HGNC Symbol;Acc:24485]	3	p22.1	1	43020759	43101703	4411	0.359673	5.46791	0.00325852	0.0095987
ENSG00000151702	FLI1	Fli-1 proto-oncogene, ETS transcription factor [Source:HGNC Symbol;Acc:3749]	11	q24.3	1	128556430	128683162	8479	-0.267745	6.82157	0.00328	0.00965595
ENSG00000178927	C17orf62	chromosome 17 open reading frame 62 [Source:HGNC Symbol;Acc:28672]	17	q25.3	-1	80400465	80408705	7234	-0.256509	5.27219	0.00330541	0.0097247
ENSG00000105851	PIK3CG	phosphatidylinositol-4,5-bisphosphate 3-kinase, catalytic subunit gamma [Source:HGNC Symbol;Acc:8978]	7	q22.3	1	106505723	106547590	5930	-0.357406	5.34812	0.00331198	0.00973796
ENSG00000162290	DCP1A	decapping mRNA 1A [Source:HGNC Symbol;Acc:18714]	3	p21.1	-1	53317447	53381654	6154	-0.401256	4.46733	0.00332632	0.00977404
ENSG00000169727	GPS1	G protein pathway suppressor 1 [Source:HGNC Symbol;Acc:4549]	17	q25.3	1	80008567	80015346	6155	-0.489252	4.7531	0.00333381	0.00978997
ENSG00000157601	MX1	myxovirus (influenza virus) resistance 1, interferon-inducible protein p78 (mouse) [Source:HGNC Symbol;Acc:7532]	21	q22.3	1	42792231	42831141	8611	-0.667919	4.69033	0.0033406	0.00980379
ENSG00000118260	CREB1	cAMP responsive element binding protein 1 [Source:HGNC Symbol;Acc:2345]	2	q33.3	1	208394461	208468155	9888	-0.370442	4.2412	0.00334511	0.0098052
ENSG00000185475	TMEM179B	transmembrane protein 179B [Source:HGNC Symbol;Acc:33744]	11	q12.3	1	62554887	62557877	1496	-0.381638	4.30573	0.00334671	0.0098052
ENSG00000014123	UFL1	UFM1-specific ligase 1 [Source:HGNC Symbol;Acc:23039]	6	q16.1	1	96969471	97003152	4539	-0.684265	4.09836	0.00334731	0.0098052
ENSG00000175582	RAB6A	RAB6A, member RAS oncogene family [Source:HGNC Symbol;Acc:9786]	11	q13.4	-1	73386683	73472182	4896	-0.229873	8.19664	0.00335335	0.0098168
ENSG00000103510	KAT8	K(lysine) acetyltransferase 8 [Source:HGNC Symbol;Acc:17933]	16	p11.2	1	31127075	31142714	4334	-0.502581	3.9468	0.00335762	0.00982321
ENSG00000073849	ST6GAL1	ST6 beta-galactosamide alpha-2,6-sialyltranferase 1 [Source:HGNC Symbol;Acc:10860]	3	q27.3	1	186648274	186796341	9151	-0.341676	5.17417	0.0033601	0.0098244
ENSG00000166595	FAM96B	family with sequence similarity 96, member B [Source:HGNC Symbol;Acc:24261]	16	q22.1	-1	66965959	66968326	1069	0.234346	5.44381	0.00336435	0.00983072
ENSG00000120690	ELF1	E74-like factor 1 (ets domain transcription factor) [Source:HGNC Symbol;Acc:3316]	13	q14.11	-1	41506056	41635576	4401	0.271819	9.03576	0.0033817	0.00987532
ENSG00000077150	NFKB2	nuclear factor of kappa light polypeptide gene enhancer in B-cells 2 (p49/p100) [Source:HGNC Symbol;Acc:7795]	10	q24.32	1	104153867	104162281	4479	-0.657498	3.93056	0.00338881	0.00988997
ENSG00000100362	PVALB	parvalbumin [Source:HGNC Symbol;Acc:9704]	22	q12.3	-1	37196728	37215523	1050	0.453634	8.61376	0.00340054	0.00991806
ENSG00000169180	XPO6	exportin 6 [Source:HGNC Symbol;Acc:19733]	16	p11.2	-1	28109300	28223241	7065	-0.42386	5.29676	0.00340688	0.00993044
ENSG00000115828	QPCT	glutaminyl-peptide cyclotransferase [Source:HGNC Symbol;Acc:9753]	2	p22.2	1	37571717	37600465	2599	-1.14298	3.89357	0.00341162	0.0099381
ENSG00000170634	ACYP2	acylphosphatase 2, muscle type [Source:HGNC Symbol;Acc:180]	2	p16.2	1	54197975	54532437	4964	0.302017	4.93488	0.00342656	0.00997546
ENSG00000180694	TMEM64	transmembrane protein 64 [Source:HGNC Symbol;Acc:25441]	8	q21.3	-1	91634223	91803860	5870	-0.318432	4.85917	0.00343055	0.00997997
ENSG00000115919	KYNU	kynureninase [Source:HGNC Symbol;Acc:6469]	2	q22.2	1	143635067	143799890	3070	-0.844004	4.15686	0.00343233	0.00997997
ENSG00000165949	IFI27	interferon, alpha-inducible protein 27 [Source:HGNC Symbol;Acc:5397]	14	q32.12	1	94571182	94583033	4157	0.826117	4.8299	0.00344109	0.00999927
