# Supplementary material for: Swarm Intelligence-Enhanced Detection of Non-Small-Cell Lung Cancer Using Tumor-Educated Platelets
Source: Cancer Cell. 2017 Aug 14;32(2):238–252.e9. doi: 10.1016/j.ccell.2017.07.004 (PMC6381325; doi:10.1016/j.ccell.2017.07.004)
Supplement: Table S3. Settings of thromboSeq Data Processing Software, Related to Figure 6 and STAR Methods [file mmc4.xlsx]

## Sheet: Table S3
Table S3, related to Figure 6 and STAR Methods. Settings of thromboSeq data processing software.
Raw RNA-seq data processing	Trimmomatic (v 0.22)	phred	33
		ILLUMINACLIP	adapters:2:30:10
		LEADING	3
		TRAILING	3
		SLIDINGWINDOW	4:15
		MINLEN	36
	STAR (v 2.3.0)	sjdbScore	2
		outFilterMismatchNmax	10
		chimSegmentMin	1
		outFilterIntronMotifs	None
	Picardtools addReadGroup (v 1.115)	RGLB	RNAseq
		RGPU	platform1
		VALIDATION_STRINGENCY	Lenient
	Picardtools sortSam (v 1.115)	SO	queryname
		VALIDATION_STRINGENCY	Lenient
	Picardtools sortSam (v 1.115)	SO	coordinate
		VALIDATION_STRINGENCY	Lenient
	HTSeq (v 0.6.1)	mode	union
		stranded	no
		minaqual	35
		type	exon
		idattr	gene_id
Concatenated intergenic reads	Samtools view (v 1.115)	enabled	-b
Figure 1G		-q	30
	Bedtools bamtobed (v 2.17.0)	default settings
	Bedtools merge (v 2.17.0)	default settings
	Bedtools intersect (v 2.17.0)	default settings
RNA-seq read distribution	Bedtools intersect (v 2.17.0)	-abam	BAM-input file
Figures 2A and B		-wa	enabled
		-f	1
		for exon-boundary quantification: -f 1 disabled
	Samtools view (v 1.115)	-q	30
		-c	enabled
MISO	Trimmomatic (v 0.22)	phred	33
Figure 3		ILLUMINACLIP	adapters:2:30:10
		LEADING	3
		TRAILING	3
		CROP	92
		SLIDINGWINDOW	4:15
		MINLEN	92
